# Supplementary material for: Sequential Regulation of Maternal mRNAs through a Conserved cis-Acting Element in Their 3′ UTRs
Source: Cell Rep. Author manuscript; Available in PMC 2019 Jan 10. (PMC6328254; doi:10.1016/j.celrep.2018.12.007)
Supplement: 2 [file NIHMS1517597-supplement-2.xlsx]

## Sheet: Table S1
Table S1. △TE of genes that have higher TE in pumRNAi when compared to control (related to Figure 7).
			△TE* (log2)
Flybase ID	Gene Name	Gene Symbol	Control vs pumRNAi
FBgn0000063	Monopolar spindle 1	Mps1	0.753936
FBgn0000210			0.690859
FBgn0000246	crossover suppressor on 3 of Gowen	c(3)G	0.842993	Translational efficiency (TE) = polysome seq CPM** / Input RNA CPM
FBgn0000253	Calmodulin	Cam	1.31743	* △TE = TE of bru or pum RNAi / TE of Control
FBgn0000259	Casein kinase II beta subunit	CkIIbeta	1.1192	** CPM = counts per million
FBgn0000283	Centrosomal protein 190kD	Cp190	0.812624
FBgn0000308	chickadee	chic	1.08231
FBgn0000370	cryptocephal	crc	0.880819
FBgn0000382	corkscrew	csw	0.771396
FBgn0000384	concertina	cta	1.23422
FBgn0000394	crossveinless	cv	1.07028
FBgn0000395	crossveinless 2	cv-2	0.902038
FBgn0000479	dunce	dnc	0.802589
FBgn0000567	Ecdysone-induced protein 74EF	Eip74EF	0.905821
FBgn0000578	enabled	ena	0.682432
FBgn0001078	ftz transcription factor 1	ftz-f1	0.743498
FBgn0001085	frizzled	fz	1.225
FBgn0001105	G protein beta-subunit 13F	Gbeta13F	0.705818
FBgn0001123	G protein alpha s subunit	Galphas	0.802684
FBgn0001185	hermaphrodite	her	1.06461
FBgn0001197	Histone H2A variant	His2Av	0.737714
FBgn0001229	Heat shock gene 67Bc	Hsp67Bc	0.816273
FBgn0001234	Heat shock RNA omega	lncRNA:Hsromega	1.22067
FBgn0001257	Ecdysone-inducible gene L2	ImpL2	0.83724
FBgn0001301	kelch	kel	0.933869
FBgn0001404	egghead	egh	0.705488
FBgn0001994	cropped	crp	0.885551
FBgn0002121	lethal (2) giant larvae	l(2)gl	0.925994
FBgn0002526	Laminin A	LanA	0.844799
FBgn0002566	light	lt	0.787514
FBgn0002643	mastermind	mam	0.680791
FBgn0002715	meiotic from via Salaria 332	mei-S332	1.52791
FBgn0002780	modulo	mod	0.742937
FBgn0002868	Metallothionein A	MtnA	0.911949
FBgn0002872	mutator 2	mu2	0.865577
FBgn0002899	mutagen-sensitive 301	mus301	0.924004
FBgn0003015	oskar	osk	0.73757
FBgn0003042	Polycomb	Pc	0.87523
FBgn0003048	pecanex	pcx	1.65129
FBgn0031848	Non-SMC element 1	Nse1	0.794397
FBgn0031869	-	CG18304	0.804953
FBgn0031877	-	CG10399	0.686958
FBgn0031886	Nuf2	Nuf2	0.988316
FBgn0031895	-	CG4497	0.896213
FBgn0031896	-	CG4502	0.732032
FBgn0031939	-	CG13796	1.28821
FBgn0031948	-	CG7149	1.1201
FBgn0031961	-	CG7102	0.796118
FBgn0032002	-	CG8353	0.681771
FBgn0032020	stratum	strat	1.1355
FBgn0032021	-	CG7781	2.20974
FBgn0032034	Reduction in Cnn dots 4	Rcd4	0.814794
FBgn0032079	-	CG31886	1.64013
FBgn0032101	-	CG9586	0.90049
FBgn0032123	Organic anion transporting polypeptide 30B	Oatp30B	0.853198
FBgn0032126	-	CG13113	1.65726
FBgn0032129	junctophilin	jp	1.19861
FBgn0032153	-	CG4537	0.708298
FBgn0032193	-	CG5727	1.93925
FBgn0032197	-	CG5694	1.68003
FBgn0032210	Cylindromatosis	CYLD	1.18991
FBgn0032218	-	CG5381	1.33439
FBgn0032223	GATAd	GATAd	0.998912
FBgn0032224	Selenophosphate synthetase 2	Sps2	0.76258
FBgn0032228	-	CG5367	0.689167
FBgn0032234	garnysstan	gny	1.53497
FBgn0032250	hole-in-one	holn1	0.747094
FBgn0032251	Non-SMC element 4	Nse4	1.24333
FBgn0032259	-	CG6144	1.25585
FBgn0032297	-	CG17124	0.849266
FBgn0032318	-	CG14072	1.59658
FBgn0032358	Palmitoyl-protein Thioesterase 2	Ppt2	0.869762
FBgn0032363	Discs large 5	Dlg5	0.999427
FBgn0032398	-	CG6766	0.897247
FBgn0032400	-	CG6770	1.258
FBgn0032422	atilla	atilla	0.79876
FBgn0032429	-	CG5446	0.733008
FBgn0032477	-	CG5287	1.07475
FBgn0032486	mitochondrial translation release factor 1	mRF1	0.769661
FBgn0032587	-	CG5953	0.876252
FBgn0032629	beaten path IIIc	beat-IIIc	1.08145
FBgn0032634	Rpb11	Rpb11	0.714183
FBgn0032656	-	CG5674	0.891986
FBgn0032666	-	CG5758	1.39617
FBgn0032671	Jumonji domain containing 4	JMJD4	1.17859
FBgn0032702	-	CG10376	0.847067
FBgn0032717	-	CG10600	0.728679
FBgn0032720	mitochondrial ribosomal protein L13	mRpL13	0.779526
FBgn0032723	short spindle 3	ssp3	0.713039
FBgn0032725	Nedd8	Nedd8	1.34396
FBgn0032726	-	CG10621	0.754627
FBgn0032763	-	CG17568	1.20674
FBgn0032775	-	CG17544	1.24201
FBgn0032789	-	CG13083	0.808044
FBgn0032796	-	CG10188	0.712148
FBgn0032799	-	CG10166	0.699492
FBgn0032815	-	CG10462	0.988545
FBgn0032845	-	CG10747	1.64285
FBgn0032846	-	CG10721	0.79507
FBgn0032847	TBP-associated factor 13	Taf13	0.853463
FBgn0032876	Centrocortin	Cen	1.11616
FBgn0032886	-	CG9328	1.75402
FBgn0032899	-	CG9338	0.976975
FBgn0032900	-	CG14401	1.19814
FBgn0032907	-	CG9272	0.714633
FBgn0032940	Mondo	Mondo	0.687237
FBgn0032988	Tif-IA	Tif-IA	0.804468
FBgn0032997	-	CG17486	1.14586
FBgn0033005	-	CG3107	1.13847
FBgn0033010	Atf6	Atf6	0.935395
FBgn0033015	d4	d4	0.767833
FBgn0033017	-	CG10465	1.23976
FBgn0033019	-	CG10395	0.756469
FBgn0033021	-	CG10417	0.835215
FBgn0033055	Tubulin-specific chaperone E	Tbce	0.820347
FBgn0033060	-	CG7849	0.778743
FBgn0033087	Heparan sulfate C5-epimerase	Hsepi	0.698017
FBgn0033117	-	CG3358	0.698916
FBgn0033128	Tetraspanin 42Eg	Tsp42Eg	1.30521
FBgn0033199	-	CG17985	0.68996
FBgn0033244	-	CG8726	1.18344
FBgn0033261	under-developed	udd	0.738751
FBgn0033265	coilin	coil	0.911981
FBgn0033356	-	CG8229	0.704443
FBgn0033372	-	CG13742	0.978415
FBgn0033427	SET and MYND domain containing, class 4, member 1	Smyd4-1	0.913482
FBgn0033438	Matrix metalloproteinase 2	Mmp2	1.11052
FBgn0033459	-	CG12744	1.0894
FBgn0033463	-	CG1513	0.889146
FBgn0033467	-	CG15863	1.14035
FBgn0033475	-	CG12129	0.773524
FBgn0033479	Phosphatidylinositol glycan anchor biosynthesis class N ††††††††††††††††††††††††††††††	PIG-N	0.712486
FBgn0033491	-	CG18011	1.66472
FBgn0033544	-	CG7220	1.17466
FBgn0033551	-	CG7222	0.885041
FBgn0033554	Lsm10	Lsm10	0.849008
FBgn0033569	-	CG12942	1.04276
FBgn0033570	NADH dehydrogenase (ubiquinone) B14 subunit	ND-B14	0.703434
FBgn0033627	-	CG13204	1.05358
FBgn0033639	-	CG9003	0.686503
FBgn0033649	pyramus	pyr	0.776384
FBgn0033661	-	CG13185	1.19707
FBgn0033674			1.46258
FBgn0033683	-	CG18343	1.1232
FBgn0033754	Adenylate kinase 6	Ak6	0.828987
FBgn0033785	Scaffold protein containing ankyrin repeats and SAM domain ††††††††††††††††††††††††††††††	Sans	0.911568
FBgn0033802	-	CG17724	1.11427
FBgn0033875	-	CG6357	0.912646
FBgn0033928	Arc2	Arc2	0.749858
FBgn0033971	-	CG10209	0.922815
FBgn0033984	Lap1	Lap1	0.711803
FBgn0034027	-	CG8187	1.12524
FBgn0034046	tungus	tun	0.772949
FBgn0034062	-	CG8388	0.883598
FBgn0034071	-	CG8405	1.41082
FBgn0034072	Dystroglycan	Dg	0.786556
FBgn0034075	Aspartyl beta-hydroxylase	Asph	0.715509
FBgn0034091	mrj	mrj	1.06098
FBgn0034117	-	CG7997	0.773683
FBgn0034145	-	CG5065	1.43718
FBgn0034158	-	CG5522	0.961397
FBgn0034180	Eps15 homology domain containing protein-binding protein 1 ††††††††††††††††††††††††††††††	Ehbp1	0.833846
FBgn0034198	-	CG11400	1.16329
FBgn0034214	-	CG6550	0.711584
FBgn0034231	Anaphase Promoting Complex subunit 10	APC10	0.896073
FBgn0034240	Misexpression suppressor of ras 4	MESR4	0.919847
FBgn0034242	-	CG14480	0.70858
FBgn0034253	-	CG10936	0.708602
FBgn0034255	Oxpecker	Oxp	0.684716
FBgn0034282	Mapmodulin	Mapmodulin	0.754945
FBgn0034300	-	CG5098	0.72103
FBgn0034304	-	CG5742	1.29609
FBgn0034308	-	CG10915	0.681657
FBgn0034331	-	CG15067	1.05624
FBgn0034379	-	CG15073	0.738934
FBgn0034387	Cyp12b2	Cyp12b2	0.894762
FBgn0034400	-	CG15099	0.823997
FBgn0034425	-	CG11906	1.2512
FBgn0034438	-	CG9416	1.07008
FBgn0034447	-	CG7744	1.04415
FBgn0034451	tubulin-binding cofactor B	TBCB	0.865514
FBgn0034452	Outer segment 6	Oseg6	0.777593
FBgn0034512	-	CG18067	1.01177
FBgn0034528	-	CG11180	0.685334
FBgn0034529	Family with sequence similarity 21	FAM21	1.1662
FBgn0034570	-	CG10543	0.867777
FBgn0034606	Ankyrin-repeat, SH3-domain, and Proline-rich-region containing Protein ††††††††††††††††††††††††††††††	ASPP	0.833196
FBgn0034634	-	CG10494	1.01891
FBgn0034697	Golgi matrix protein 130 kD	GM130	0.797652
FBgn0034723	-	CG13506	1.00651
FBgn0034742	-	CG4294	1.08523
FBgn0034750	-	CG3732	0.685881
FBgn0034796	-	CG3700	0.752189
FBgn0034802	CCHC-type zinc finger nucleic acid binding protein	CNBP	0.710603
FBgn0034849	-	CG3500	0.734316
FBgn0034853	Interacts with the C terminus of ELL 1	Ice1	0.814969
FBgn0034854	Golgin-245	Golgin245	0.800059
FBgn0034908	-	CG5543	0.86978
FBgn0034920	-	CG5597	1.18236
FBgn0034948	Protein phosphatase 1 regulatory subunit 15	PPP1R15	0.735726
FBgn0034959	-	CG11388	0.735792
FBgn0034963	CCR4-NOT transcription complex subunit 11	Not11	0.727349
FBgn0034975	enoki mushroom	enok	0.978956
FBgn0035016	-	CG4612	0.888373
FBgn0035023	Ion transport peptide	ITP	0.914015
FBgn0035035	S-adenosylmethionine sensor upstream of TORC1	Samtor	0.746453
FBgn0035059	-	CG3894	0.760436
FBgn0035082	-	CG2811	0.68125
FBgn0035083	Troponin C-akin-1	Tina-1	0.758126
FBgn0035090	-	CG2736	0.812558
FBgn0035099	-	CG6845	1.19264
FBgn0035106	rhinoceros	rno	0.958555
FBgn0035109	-	CG13876	0.930229
FBgn0035142	Homeodomain interacting protein kinase	Hipk	1.11243
FBgn0035151	-	CG17129	0.741683
FBgn0035158	-	CG13895	1.05989
FBgn0035194	Psf1	Psf1	0.792251
FBgn0035232	-	CG12099	0.756847
FBgn0035237	-	CG13917	0.751816
FBgn0035243	-	CG13926	0.922891
FBgn0035249	-	CG17249	1.62212
FBgn0035323	-	CG13807	1.2268
FBgn0035355	-	CG16985	0.79756
FBgn0035397	-	CG11486	0.950998
FBgn0035400	-	CG11537	0.872649
FBgn0035415	-	CG14966	1.49042
FBgn0035423	eukaryotic translation initiation factor 1	eIF1	1.26955
FBgn0035424	La-related protein 4B	Larp4B	0.954098
FBgn0035435	Phosphatidylinositol glycan anchor biosynthesis class C ††††††††††††††††††††††††††††††	PIG-C	0.881108
FBgn0035461	nutcracker	ntc	0.731017
FBgn0035469	-	CG14977	1.03971
FBgn0035488	-	CG11593	0.819307
FBgn0035558	-	CG11357	0.888575
FBgn0035574	Rho guanine nucleotide exchange factor at 64C	RhoGEF64C	0.978497
FBgn0035640	mad2	mad2	0.823367
FBgn0035641	-	CG5568	0.997498
FBgn0035656	-	CG10479	1.47136
FBgn0035678	-	CG10469	0.926719
FBgn0035694	-	CG13299	0.718241
FBgn0035721	-	CG9948	0.796911
FBgn0035812	-	CG7457	1.23982
FBgn0035842	-	CG7504	0.791836
FBgn0035868	-	CG7194	0.855758
FBgn0035876	Peroxin 2	Pex2	0.704144
FBgn0035896	-	CG6983	0.767655
FBgn0035916	GTPase activating protein, SECIS-dependent read-through ††††††††††††††††††††††††††††††	GAPsec	0.693858
FBgn0035986	-	CG4022	1.02057
FBgn0036004	Jumonji, AT rich interactive domain 2	Jarid2	1.12758
FBgn0036005	pallbearer	pall	1.00328
FBgn0036008	-	CG3408	0.80339
FBgn0036020	-	CG8336	1.23055
FBgn0036028	-	CG16717	0.810663
FBgn0036030	-	CG6767	1.15882
FBgn0036035	-	CG18178	0.705224
FBgn0036052	-	CG10809	0.881782
FBgn0036059	nudE	nudE	1.00607
FBgn0036111	Aps	Aps	0.808831
FBgn0036126	Inverted repeat binding protein 18 kDa	Irbp18	0.950744
FBgn0036142	-	CG7616	0.937359
FBgn0036152	-	CG6175	0.750184
FBgn0036169			0.877413
FBgn0036205	-	CG14131	0.79016
FBgn0036211	-	CG5946	0.807586
FBgn0036240	-	CG6928	1.39885
FBgn0036254	-	CG5645	0.819039
FBgn0036266	-	CG5626	1.15841
FBgn0036291	-	CG10681	0.871754
FBgn0036317	-	CG10948	1.0217
FBgn0036330	-	CG11263	0.882596
FBgn0036332	-	CG11261	0.984181
FBgn0036333	MICAL-like	MICAL-like	0.719362
FBgn0036353	-	CG10171	0.86842
FBgn0036374	Spt20	Spt20	1.00553
FBgn0036381	-	CG8745	0.710904
FBgn0036382	-	CG13737	1.8352
FBgn0036386	-	CG8833	0.853776
FBgn0036398	upSET	upSET	0.725066
FBgn0036433	-	CG9628	1.48439
FBgn0036476	stepping stone	sstn	0.796304
FBgn0036483	-	CG12316	0.716692
FBgn0036489	-	CG7011	0.843778
FBgn0036522	-	CG7372	0.726699
FBgn0036534	Decapping protein 2	DCP2	0.972935
FBgn0036537	-	CG18081	1.19505
FBgn0036538	-	CG15715	1.00349
FBgn0036556	-	CG5830	1.17703
FBgn0036581	Mediator complex subunit 10	MED10	0.75636
FBgn0036620	-	CG4842	1.0309
FBgn0036643	Syntaxin 8	Syx8	0.683426
FBgn0036667	kuduk	kud	1.15898
FBgn0036752	Adenosine deaminase-related growth factor A	Adgf-A	0.954755
FBgn0036770	Prestin	Prestin	1.09613
FBgn0036773	-	CG13698	0.734745
FBgn0036777	-	CG7341	0.98872
FBgn0036811	Mediator complex subunit 11	MED11	0.757994
FBgn0036812	Nufip	Nufip	0.736003
FBgn0036814	-	CG14073	1.06703
FBgn0036846	Misexpression suppressor of ras 6	MESR6	1.17541
FBgn0036896	wallenda	wnd	0.893886
FBgn0036932	-	CG14184	0.691699
FBgn0036988	-	CG5262	0.923755
FBgn0036999	iso Glutaminyl cyclase	isoQC	0.955564
FBgn0037007	-	CG5059	0.847856
FBgn0037012	Reduction in Cnn dots 2	Rcd2	1.04652
FBgn0037016	-	CG13252	1.20081
FBgn0037081	barricade	barc	0.80675
FBgn0037106	-	CG11307	0.884188
FBgn0037117	-	CG11248	0.994093
FBgn0037120	-	CG11247	0.84183
FBgn0037122	-	CG14570	0.704857
FBgn0037141	DNApol-eta	DNApol-eta	0.882513
FBgn0037142	-	CG14562	0.876339
FBgn0037156	-	CG11523	1.20576
FBgn0037215	beta-Mannosidase	beta-Man	0.732012
FBgn0037218	auxilin	aux	0.7035
FBgn0037231	Vacuolar protein sorting 24	Vps24	0.781657
FBgn0037240	Contactin	Cont	0.718721
FBgn0037248	spargel	srl	1.0465
FBgn0037263	nuclease slx1	slx1	0.821673
FBgn0037327	pancreatic eIF-2alpha kinase	PEK	0.787271
FBgn0037344	-	CG2926	0.853315
FBgn0037384	degringolade	dgrn	0.836177
FBgn0037443	Dementin	Dmtn	0.719395
FBgn0037466	-	CG1965	0.776995
FBgn0037468	-	CG1943	1.02137
FBgn0037490	-	CG10053	0.772401
FBgn0037504	-	CG1142	0.797267
FBgn0037525	-	CG17816	1.08159
FBgn0037531	-	CG10445	0.766506
FBgn0037544	-	CG11035	0.917533
FBgn0037551	GTPase indispensable for equal segregation of chromosomes ††††††††††††††††††††††††††††††	Gie	0.810039
FBgn0037552	-	CG7800	0.738942
FBgn0037556	-	CG9636	1.16445
FBgn0037560	-	CR18228	1.59073
FBgn0037565	-	CG9626	1.43024
FBgn0037603	-	CG11753	1.09042
FBgn0037606	-	CG8032	0.805344
FBgn0037614	Transmembrane protein 216	TMEM216	0.91655
FBgn0037620	ranshi	ranshi	1.43575
FBgn0037636	-	CG9821	0.891397
FBgn0037667	-	CG16734	0.694336
FBgn0037680	pasiflora 2	pasi2	1.29268
FBgn0037722	-	CG8319	1.07669
FBgn0037756	-	CG8507	0.862845
FBgn0037757	-	CG8516	0.850685
FBgn0037758	-	CG9467	1.2906
FBgn0037760	F-box protein 11	FBXO11	0.924863
FBgn0037770	Arginine methyltransferase 4	Art4	0.723053
FBgn0037779	-	CG12811	1.57207
FBgn0037794	-	CG6254	1.43383
FBgn0037809	-	CG12818	1.5859
FBgn0037843	-	CG4511	0.739206
FBgn0037879	SCP-containing protein C	scpr-C	1.66387
FBgn0037890	-	CG17734	0.788041
FBgn0037923	-	CG6813	1.55024
FBgn0037930	-	CG14715	0.784075
FBgn0037931	-	CG18476	1.0528
FBgn0037944	-	CG6923	0.815911
FBgn0037979	GRIP and coiled-coil domain containing 185 kDa	GCC185	0.829759
FBgn0038013	-	CG10038	0.778254
FBgn0038057	-	CG12267	1.00482
FBgn0038100	polyA-binding protein interacting protein 2	Paip2	1.74179
FBgn0038110	-	CG8031	0.768194
FBgn0038147	CCHamide-2	CCHa2	1.02539
FBgn0038196	-	CG9922	0.687499
FBgn0038206	twinfilin	twf	0.754436
FBgn0038224	ATP synthase, subunit E	ATPsynE	0.878652
FBgn0038279	Secreted decoy of InR	Sdr	0.704276
FBgn0038296	-	CG6752	0.737258
FBgn0038302	-	CG4210	0.81137
FBgn0038321	-	CG6218	0.775883
FBgn0038327	Translin associated factor X	Trax	1.03002
FBgn0038331	Cerebral cavernous malformation 3	Ccm3	1.20933
FBgn0038401	-	CG5916	1.16168
FBgn0038419	-	CG14879	0.708531
FBgn0038432	-	CG14883	2.28763
FBgn0038437	Succinate dehydrogenase assembly factor 3	Sdhaf3	0.789729
FBgn0038453	ADP-ribosylation factor-like 6 interacting protein 1 ††††††††††††††††††††††††††††††	Arl6IP1	0.990838
FBgn0038454	-	CG10324	1.09948
FBgn0038455	-	CG14907	0.68565
FBgn0038475	Keap1	Keap1	1.0696
FBgn0038488	mann-cup	m-cup	1.01153
FBgn0038619	-	CG7685	1.3302
FBgn0038674	-	CG14285	0.937604
FBgn0038721	subdued	subdued	0.788334
FBgn0038744	-	CG4733	0.82105
FBgn0038763	Phosphatidylinositol glycan anchor biosynthesis class L ††††††††††††††††††††††††††††††	PIG-L	1.21398
FBgn0038765	-	CG4424	0.702584
FBgn0038804	-	CG10877	0.999468
FBgn0038815	-	CG5466	1.18934
FBgn0038826	Syncrip	Syp	1.25256
FBgn0038828	-	CG17270	0.877598
FBgn0038839	Kctd12-like	Ktl	1.45631
FBgn0038862	Ubiquitin specific protease 8	Usp8	0.77359
FBgn0038877	-	CG3308	0.868538
FBgn0038889	Fanconi anemia group M helicase	Fancm	1.02894
FBgn0038903	RpI12	RpI12	0.998861
FBgn0038951	-	CG5380	0.752212
FBgn0038966	prolonged depolarization afterpotential (PDA) is not apparent ††††††††††††††††††††††††††††††	pinta	0.739661
FBgn0038981	-	CG5346	0.748311
FBgn0038983	-	CG5326	0.728184
FBgn0039045	-	CG17119	1.16922
FBgn0039065	Rad60	Rad60	1.05263
FBgn0039115	-	CG10214	0.735837
FBgn0039128	-	CG13599	0.809376
FBgn0039129	Ribosomal protein S19b	RpS19b	1.0317
FBgn0039132	Adaptor Protein complex 1, sigma subunit	AP-1sigma	1.1756
FBgn0039149	-	CG18428	1.44278
FBgn0039157	Myosin 95E	Myo95E	0.790184
FBgn0039158	-	CG6182	1.5389
FBgn0039159	mitochondrial ribosomal protein S24	mRpS24	0.98421
FBgn0039165	-	CG6204	0.696878
FBgn0039214	puffyeye	puf	0.79468
FBgn0039232	sosie	sosie	1.62304
FBgn0039257	tenectin	tnc	1.51678
FBgn0039266	-	CG11791	1.28064
FBgn0003079	Raf oncogene	Raf	0.712767
FBgn0003093	Protein C kinase 98E	Pkc98E	0.797239
FBgn0003114	plutonium	plu	0.808063
FBgn0003137	Papilin	Ppn	1.59154
FBgn0003141	purple	pr	0.779317
FBgn0003159	-	CG2841	0.797466
FBgn0003165	pumilio	pum	0.77381
FBgn0003205	Ras oncogene at 85D	Ras85D	1.36394
FBgn0003345	scalloped	sd	0.731826
FBgn0003353	seizure	sei	0.699825
FBgn0003391	shotgun	shg	0.85257
FBgn0003396	schnurri	shn	0.882048
FBgn0003415	skuld	skd	0.922249
FBgn0003416	small wing	sl	1.09961
FBgn0003444	smoothened	smo	1.30857
FBgn0003475	spire	spir	0.774548
FBgn0003495	spatzle	spz	1.55702
FBgn0003502	Btk family kinase at 29A	Btk29A	0.731069
FBgn0003520	staufen	stau	0.793211
FBgn0003527	stand still	stil	0.814409
FBgn0003557	Suppressor of deltex	Su(dx)	0.818189
FBgn0003731	Epidermal growth factor receptor	Egfr	1.42783
FBgn0003732			0.682666
FBgn0003741	transformer	tra	0.898679
FBgn0003862	trithorax	trx	0.939379
FBgn0003980	Vitelline membrane 26Ab	Vm26Ab	0.717841
FBgn0003983	Vitelline membrane 34Ca	Vm34Ca	0.824568
FBgn0003997	head involution defective	hid	1.1876
FBgn0004028			0.690161
FBgn0004055	unzipped	uzip	0.717739
FBgn0004107	Cyclin-dependent kinase 2	Cdk2	1.05196
FBgn0004198	cut	ct	0.943837
FBgn0004227	no on or off transient A	nonA	0.682149
FBgn0004387	Kinesin-like protein at 98A	Klp98A	0.871838
FBgn0004436	Ubiquitin conjugating enzyme 6	Ubc6	0.998907
FBgn0004449	Tenascin major	Ten-m	0.730858
FBgn0004456	multiple edematous wings	mew	0.846343
FBgn0004509	Furin 1	Fur1	0.766883
FBgn0004581	benign gonial cell neoplasm	bgcn	0.686479
FBgn0004646	optic ganglion reduced	ogre	1.05578
FBgn0004647	Notch	N	1.09867
FBgn0004656	female sterile (1) homeotic	fs(1)h	0.772862
FBgn0004861	polyhomeotic proximal	ph-p	1.52446
FBgn0004882	oo18 RNA-binding protein	orb	1.10067
FBgn0004889	twins	tws	0.827712
FBgn0004907	14-3-3zeta	14-3-3zeta	0.708959
FBgn0004921	G protein gamma 1	Ggamma1	1.06955
FBgn0004957	porcupine	por	0.703828
FBgn0005386	absent, small, or homeotic discs 1	ash1	1.12171
FBgn0005631	roundabout 1	robo1	0.79306
FBgn0005648	Pabp2	Pabp2	0.88886
FBgn0005666	bent	bt	1.291
FBgn0039431	plum	plum	1.49068
FBgn0039467	-	CG14253	1.16853
FBgn0039487	genderblind	gb	0.863031
FBgn0039489	-	CG5880	1.10179
FBgn0039529	-	CG5612	0.729499
FBgn0039532	Mig-2-like	Mtl	1.09352
FBgn0039560	Biorientation Defective 1	BOD1	0.831901
FBgn0039585	-	CG1894	1.224
FBgn0039590	-	CG10011	0.835447
FBgn0039602	-	CG1647	0.75647
FBgn0039634	alpha-Mannosidase class I b	alpha-Man-Ib	1.05676
FBgn0039685	Odorant-binding protein 99b	Obp99b	1.00585
FBgn0039696	R and B	Rnb	0.908439
FBgn0039731	Spindle assembly abnormal 6	Sas-6	1.07364
FBgn0039735	Nucleophosmin	Nph	0.701292
FBgn0039738	Mannosyl (alpha-1,6-)-glycoprotein beta-1,2-N-acetylglucosaminyltransferase ††††††††††††††††††††††††††††††	Mgat2	1.34578
FBgn0039751	-	CG1983	0.855146
FBgn0039756	-	CG9743	0.777202
FBgn0039800	Niemann-Pick type C-2g	Npc2g	1.38346
FBgn0039836	-	CG1750	0.826669
FBgn0039858	Cyclin G	CycG	0.84982
FBgn0039860	-	CG1792	0.790034
FBgn0039889	ADP ribosylation factor-like 4	Arl4	0.860122
FBgn0039890	-	CG2316	0.874296
FBgn0039897	-	CG1674	1.01144
FBgn0039902	Zinc/iron regulated transporter-related protein 102B ††††††††††††††††††††††††††††††	Zip102B	0.692077
FBgn0039908	Asator	Asator	0.68355
FBgn0039914	maverick	mav	1.01406
FBgn0039920	-	CG11360	0.683607
FBgn0039923	Mediator complex subunit 26	MED26	1.09966
FBgn0039924	Phosphatidylinositol 5-phosphate 4-kinase	PIP4K	0.94097
FBgn0039928	Calsyntenin-1	Cals	0.998861
FBgn0039959	-	CG17514	0.700967
FBgn0039977	-	CG17454	1.73181
FBgn0039994	conundrum	conu	0.928877
FBgn0040001	Fatty acid synthase 3	FASN3	1.20964
FBgn0040005	-	CG17883	1.27768
FBgn0040009	-	CG17490	1.23774
FBgn0040022	SET domain containing 1	Set1	0.772036
FBgn0040068	Vav guanine nucleotide exchange factor	Vav	1.22784
FBgn0040153	lethal (1) G0469	l(1)G0469	0.756621
FBgn0040230	diablo	dbo	0.827926
FBgn0040233	CENP-ana	cana	0.902007
FBgn0040239	bc10	bc10	1.01094
FBgn0040298	Myt1	Myt1	0.848377
FBgn0040305	Metal response element-binding Transcription Factor-1 ††††††††††††††††††††††††††††††	MTF-1	0.931275
FBgn0040324	Ephrin	Ephrin	1.19318
FBgn0040372	G9a	G9a	0.749277
FBgn0040397	-	CG3655	0.890359
FBgn0040529	Cytochrome c oxidase subunit 7A	COX7A	0.95284
FBgn0040609	-	CG3348	2.15412
FBgn0040658	-	CG13516	0.860921
FBgn0040732	-	CG16926	1.68797
FBgn0040736	Immune induced molecule 3	IM3	1.4971
FBgn0040778	-	CG17977	1.01563
FBgn0040786	-	CG14104	0.963034
FBgn0040805	-	CG12355	1.43775
FBgn0040850	-	CG15210	1.65354
FBgn0040907	mitochondrial ribosomal protein L33	mRpL33	1.08559
FBgn0040928	-	CR15345	2.26311
FBgn0040985	-	CG6115	1.21079
FBgn0041092	taiman	tai	0.843379
FBgn0041161			0.882262
FBgn0041252	Femcoat	Femcoat	0.757153
FBgn0041585	olf186-F	olf186-F	0.912202
FBgn0041604	dally-like	dlp	0.908766
FBgn0041702	-	CG15107	1.29846
FBgn0042094	Adenylate kinase 3	Adk3	1.23974
FBgn0042127	-	CG18789	1.59424
FBgn0042205	-	CG18764	0.966458
FBgn0042206	Glutathione S transferase D10	GstD10	0.828013
FBgn0042213	-	CG18731	0.745141
FBgn0042701	Microsomal glutathione S-transferase-like pseudogene ††††††††††††††††††††††††††††††	CR12628	1.65517
FBgn0043002	Chromatin accessibility complex 14kD protein	Chrac-14	0.908085
FBgn0043010	F-box synaptic protein	Fsn	0.789269
FBgn0043364	cabut	cbt	0.769424
FBgn0043884	multiple ankyrin repeats single KH domain	mask	1.0563
FBgn0044020	Regulator of cullins 2	Roc2	1.01408
FBgn0044510	mitochondrial ribosomal protein S5	mRpS5	0.864602
FBgn0044823	Spec2	Spec2	1.37741
FBgn0044826	Pak3	Pak3	0.856564
FBgn0045035	telomere fusion	tefu	0.724155
FBgn0045064	brain washing	bwa	0.759105
FBgn0045073	Stromal interaction molecule	Stim	0.738376
FBgn0045761	CHK domain ov1	CHKov1	0.817906
FBgn0045800	U snoRNA host gene 1	Uhg1	1.36148
FBgn0045823	visgun	vsg	1.06114
FBgn0046692	Ste20-like kinase	Stlk	0.893319
FBgn0046706	Haspin	Haspin	1.23218
FBgn0046776	-	CR14033	1.40398
FBgn0047114	-	CG31142	1.13799
FBgn0047135	-	CG32276	0.712445
FBgn0050001	-	CG30001	0.940392
FBgn0050007			0.866017
FBgn0050055	long non-coding RNA:CR30055	lncRNA:CR30055	1.58582
FBgn0050105	-	CG30105	1.68018
FBgn0050157	-	CG30157	0.913054
FBgn0050169	BRCA2, DNA repair associated	Brca2	1.19774
FBgn0050195	-	CG30195	1.39711
FBgn0050197	-	CG30197	0.816025
FBgn0050389	-	CG30389	0.971916
FBgn0050414	-	CG30414	1.572
FBgn0050418	nord	nord	0.773226
FBgn0050421	Ubiquitin specific protease 15/31	Usp15-31	0.692135
FBgn0050440	-	CG30440	2.11691
FBgn0050463	-	CG30463	1.31638
FBgn0050466	-	CG30466	1.38326
FBgn0051015	prolyl-4-hydroxylase-alpha PV	PH4alphaPV	0.776321
FBgn0051072	lysosomal enzyme receptor protein	Lerp	0.787795
FBgn0051092	Lipophorin receptor 2	LpR2	0.877171
FBgn0051122	-	CG31122	1.30081
FBgn0051216	Nicotinamide amidase	Naam	1.06884
FBgn0051224	-	CG31224	0.713278
FBgn0051249	-	CG31249	0.697403
FBgn0051342	-	CG31342	0.785263
FBgn0051441	-	CG31441	0.932675
FBgn0051473	-	CG31473	1.39494
FBgn0051635	-	CG31635	0.715358
FBgn0051661	-	CG31661	1.16271
FBgn0051675	-	CG31675	1.02554
FBgn0051676	-	CG31676	1.26874
FBgn0051710	-	CG31710	1.4082
FBgn0051812	-	CG31812	0.81126
FBgn0051849	-	CG31849	1.05307
FBgn0051855	-	CG31855	0.715547
FBgn0051875	-	CG31875	1.2137
FBgn0051955	-	CG31955	1.60541
FBgn0051997	-	CG31997	0.793103
FBgn0052000	anne boleyn	anne	1.17965
FBgn0052016	eIF4E-Transporter	4E-T	0.687822
FBgn0052022	-	CG32022	0.998816
FBgn0052039	-	CG32039	1.02781
FBgn0052062	RNA-binding Fox protein 1	Rbfox1	1.04194
FBgn0052099	-	CG32099	1.03812
FBgn0052100	-	CG32100	0.68159
FBgn0052133	PAX transcription activation domain interacting protein ††††††††††††††††††††††††††††††	Ptip	1.08636
FBgn0052176	-	CG32176	1.31157
FBgn0052179	Keren	Krn	1.11323
FBgn0052243	-	CG32243	1.4748
FBgn0052251	Claspin	Claspin	0.728465
FBgn0052267	-	CG32267	0.850012
FBgn0052280	-	CG32280	0.960874
FBgn0052311	zormin	zormin	0.965775
FBgn0052350	Vacuolar protein sorting 11	Vps11	1.92868
FBgn0052373	-	CG32373	0.728978
FBgn0052423	alan shepard	shep	0.875994
FBgn0052442	ACAT-related protein required for viability 1	Arv1	0.706711
FBgn0052479	Ubiquitin specific protease 10	Usp10	0.819677
FBgn0052537	-	CG32537	0.899584
FBgn0052544	-	CG32544	0.764293
FBgn0052554	-	CG32554	0.758158
FBgn0052576	-	CG32576	0.753135
FBgn0052581	-	CG32581	1.5144
FBgn0052594	ben	be	0.851463
FBgn0052672	Autophagy-related 8a	Atg8a	1.20321
FBgn0052699	Lysophosphatidylcholine acyltransferase	LPCAT	0.737775
FBgn0052758	-	CG32758	0.731422
FBgn0052767	-	CG32767	1.29284
FBgn0052816	-	CG32816	0.854781
FBgn0053051	-	CG33051	0.820617
FBgn0053052	-	CG33052	0.86521
FBgn0053054	-	CG33054	0.858041
FBgn0053087	LDL receptor protein 1	LRP1	0.735962
FBgn0053111	-	CG33111	0.800243
FBgn0053181	-	CG33181	0.875445
FBgn0053213	-	CG33213	0.736157
FBgn0053217	-	CG33217	1.12805
FBgn0053230	-	CG33230	0.766888
FBgn0053554	Nipped-A	Nipped-A	0.799235
FBgn0053558	missing-in-metastasis	mim	0.797802
FBgn0053635	-	CG33635	1.60123
FBgn0053774	-	CG33774	1.19438
FBgn0054008	-	CG34008	2.34493
FBgn0054015	-	CG34015	1.29397
FBgn0054039	-	CG34039	0.901837
FBgn0058006	-	CG40006	0.828986
FBgn0058042			0.921268
FBgn0058263	Major Facilitator Superfamily Transporter 17	MFS17	1.50662
FBgn0061200	Nucleoporin 153kD	Nup153	0.919891
FBgn0062978	-	CG31808	0.712214
FBgn0063485	Lasp	Lasp	1.31444
FBgn0063497	Glutathione S transferase E3	GstE3	0.875574
FBgn0063499	Glutathione S transferase E10	GstE10	1.06777
FBgn0063923	Kaz1-ORFB	Kaz1-ORFB	0.944249
FBgn0066114	Glucuronyltransferase I	GlcAT-I	0.916164
FBgn0067779	debra	dbr	0.750227
FBgn0082585	sprite	sprt	0.980242
FBgn0082598	akirin	akirin	0.865938
FBgn0083123	U snoRNA host gene 5	Uhg5	1.49753
FBgn0083969	-	CG34133	0.707828
FBgn0085203	-	CG34174	0.876288
FBgn0085229	-	CG34200	0.99594
FBgn0085257	-	CG34228	0.766212
FBgn0085322	-	CG34293	0.711115
FBgn0085360	-	CG34331	1.27971
FBgn0085376	-	CG34347	1.01542
FBgn0085432	pangolin	pan	1.14731
FBgn0085442	Na,K-ATPase Interacting	NKAIN	0.776313
FBgn0085450	Sno oncogene	Snoo	0.683564
FBgn0085484	Pyridoxal kinase	Pdxk	0.992803
FBgn0085638	-	CG41378	1.21727
FBgn0086251	deadlock	del	0.69294
FBgn0086350	teflon	tef	0.701984
FBgn0086361	alphabet	alph	0.856542
FBgn0086372	like-AP180	lap	0.792304
FBgn0086384	Merlin	Mer	0.804724
FBgn0086447	lethal (2) 37Cg	l(2)37Cg	0.918501
FBgn0086656	shrub	shrb	0.844899
FBgn0086674	Transport and Golgi organization 13	Tango13	1.28435
FBgn0086686	lethal (3) L1231	l(3)L1231	0.998209
FBgn0086707	nucampholin	ncm	0.841735
FBgn0086711	moladietz	mol	0.791938
FBgn0086757	centrosomin's beautiful sister	cbs	0.918165
FBgn0086779	steppke	step	1.18458
FBgn0087002	apolipophorin	apolpp	0.84549
FBgn0243513	cornichon related	cnir	0.776788
FBgn0250753	krasavietz	kra	1.2507
FBgn0250819	-	CG33521	0.702184
FBgn0250823	gilgamesh	gish	0.764103
FBgn0250830	-	CG12547	0.809522
FBgn0250835	-	CG15394	1.02909
FBgn0250869	-	CG42240	0.703659
FBgn0259152	Caliban	Clbn	0.717069
FBgn0259175	omega	ome	1.06571
FBgn0259214	plasma membrane calcium ATPase	PMCA	1.11319
FBgn0259234	Calmodulin-binding transcription activator	Camta	0.951407
FBgn0259482	MOB kinase activator 3	Mob3	0.72142
FBgn0259685	crumbs	crb	0.824088
FBgn0259711	-	CG42365	0.824764
FBgn0259736	-	CG42390	0.824028
FBgn0259740	-	CG42394	2.87777
FBgn0259789	zelda	zld	1.12861
FBgn0259878	Follistatin	Fs	0.871039
FBgn0259936	U snoRNA host gene 3	Uhg3	0.814638
FBgn0259938	clockwork orange	cwo	0.731021
FBgn0259977	Tyrosine decarboxylase 1	Tdc1	0.835512
FBgn0260397	Suppressor of variegation 3-3	Su(var)3-3	0.743095
FBgn0260407	mitochondrial ribosomal protein S23	mRpS23	1.01454
FBgn0260431	-	CG42526	0.966897
FBgn0260442	rhea	rhea	0.861053
FBgn0260634	eukaryotic translation initiation factor 4G2	eIF4G2	1.07862
FBgn0260722	long non-coding RNA:CR42549	lncRNA:CR42549	1.16197
FBgn0260741	-	CG3281	0.847246
FBgn0260748	-	CG5004	0.712102
FBgn0260749	Utx histone demethylase	Utx	0.839202
FBgn0260768	-	CG42566	1.48512
FBgn0260780	wispy	wisp	0.811226
FBgn0260794	circadian trip	ctrip	0.704946
FBgn0260795	Na[+]-dependent inorganic phosphate cotransporter type III ††††††††††††††††††††††††††††††	NaPi-III	0.811978
FBgn0260860	Blocked early in transport 5	Bet5	1.48199
FBgn0260964	Vesicular monoamine transporter	Vmat	0.738033
FBgn0260965	-	CG42588	0.710443
FBgn0260987	verthandi	vtd	1.0654
FBgn0261049	Vacuolar protein sorting 45	Vps45	0.875364
FBgn0261053	Cadherin 86C	Cad86C	0.732812
FBgn0261108	Autophagy-related 13	Atg13	0.923959
FBgn0261113	Xrp1	Xrp1	0.792048
FBgn0261258	regeneration	rgn	0.811973
FBgn0261284	boudin	bou	0.958503
FBgn0261285	Phosphopantothenoylcysteine synthetase	Ppcs	0.786412
FBgn0261397	dilute class unconventional myosin	didum	0.747925
FBgn0261403	super sex combs	sxc	0.827287
FBgn0261444	-	CG3638	0.698944
FBgn0261451			1.36778
FBgn0261530	nbs	nbs	0.734259
FBgn0261552	pasilla	ps	0.782758
FBgn0261560	Thor	Thor	1.12828
FBgn0261563	wing blister	wb	0.72756
FBgn0261564	Receptor expression enhancing protein A	ReepA	0.862858
FBgn0261584	-	CG42694	1.01193
FBgn0261617	nejire	nej	0.963372
FBgn0261618	La related protein	larp	0.87164
FBgn0261703	germ cell-expressed bHLH-PAS	gce	1.35726
FBgn0261790	Small ribonucleoprotein particle protein SmE	SmE	0.727095
FBgn0261793	TATA box binding protein-related factor 2	Trf2	0.958127
FBgn0261802	-	CG42748	0.690352
FBgn0261822	Basigin	Bsg	0.781968
FBgn0261836	Muscle-specific protein 300 kDa	Msp300	0.681215
FBgn0261859	-	CG42788	1.04246
FBgn0261882			1.31256
FBgn0261885	osa	osa	0.800591
FBgn0261934	dikar	dikar	0.819474
FBgn0261963	midline	mid	0.816443
FBgn0261975	-	CG42806	1.16992
FBgn0261986	Ras association domain family member 8	RASSF8	1.01147
FBgn0262109	long non-coding RNA:CR42862	lncRNA:CR42862	1.03406
FBgn0262124	unextended	uex	0.787507
FBgn0262127	kibra	kibra	0.94685
FBgn0262518	Rab8	Rab8	0.725987
FBgn0262577	-	CG43117	2.14853
FBgn0262582	capicua	cic	0.719524
FBgn0262614	polychaetoid	pyd	0.742061
FBgn0262656	Myc	Myc	1.49147
FBgn0262699	fizzy-related	fzr	0.814745
FBgn0262730	detonator	dtn	1.12745
FBgn0262739	Argonaute-1	AGO1	0.839968
FBgn0262740	Ecotropic viral integration site 5	Evi5	0.982674
FBgn0005694	Adult enhancer factor 1	Aef1	1.04473
FBgn0010113	headcase	hdc	1.23317
FBgn0010228	HMG protein Z	HmgZ	0.763986
FBgn0010235	Kinesin light chain	Klc	0.808628
FBgn0010238	Lachesin	Lac	0.798601
FBgn0010247	Poly-(ADP-ribose) polymerase	Parp	0.708422
FBgn0010313	corto	corto	0.969262
FBgn0010314	Cyclin-dependent kinase subunit 30A	Cks30A	1.18341
FBgn0010317	Cyclin J	CycJ	0.861537
FBgn0010333	Rac1	Rac1	0.844655
FBgn0010350	CDP-diacylglycerol synthase	Cds	1.06375
FBgn0010388	Drosocin	Dro	1.74043
FBgn0010389	heartless	htl	1.36026
FBgn0010421	Transcription factor TFIIFbeta	TfIIFbeta	0.764475
FBgn0010473	turtle	tutl	0.914855
FBgn0010497	Dietary and metabolic glutamate transporter	dmGlut	0.705522
FBgn0010825	Grunge	Gug	0.681586
FBgn0010894	sinuous	sinu	1.13971
FBgn0011206	boule	bol	0.935941
FBgn0011259	Semaphorin 1a	Sema1a	1.22871
FBgn0011260	Semaphorin 2a	Sema2a	0.974179
FBgn0011335	versatile	vers	0.767612
FBgn0011476	lethal (3) neo43	l(3)neo43	1.19156
FBgn0011592	frazzled	fra	0.870317
FBgn0011642	Zyxin	Zyx	0.776165
FBgn0011666	musashi	msi	0.792003
FBgn0011760	cut up	ctp	1.26334
FBgn0011763	DP transcription factor	Dp	0.916542
FBgn0011764			0.738857
FBgn0011817	nemo	nmo	0.890408
FBgn0011818	out at first	oaf	0.950689
FBgn0011837	Tis11 zinc finger protein	Tis11	1.01906
FBgn0013343	Syntaxin 1A	Syx1A	1.86594
FBgn0262886	long non-coding RNA:CR43241	lncRNA:CR43241	1.66894
FBgn0262954	Rpb12	Rpb12	0.927574
FBgn0262975	cap-n-collar	cnc	0.941302
FBgn0262987	-	CG43295	1.0662
FBgn0263048	Glycerol-3-phosphate dehydrogenase 3	Gpdh3	0.718567
FBgn0263110	-	CG43367	1.35584
FBgn0263316	Multidrug resistance protein 4	Mrp4	0.894797
FBgn0263352	Upstream of N-ras	Unr	1.27788
FBgn0263706	-	CG43658	1.21675
FBgn0263773	fledgling of Klp38B	fok	1.08534
FBgn0263975	-	CR43727	0.93508
FBgn0263987	spoonbill	spoon	0.723595
FBgn0263995	couch potato	cpo	0.696639
FBgn0263998	Activated Cdc42 kinase-like	Ack-like	0.849366
FBgn0264001	bruno 3	bru3	2.79686
FBgn0264078	Flotillin 2	Flo2	1.06513
FBgn0264291	Deterin	Det	1.26844
FBgn0264439	long non-coding RNA:CR43857	lncRNA:CR43857	1.02087
FBgn0264478	-	CG43886	1.38354
FBgn0264490	Ecdysone-induced protein 93F	Eip93F	0.746882
FBgn0264491	held out wings	how	0.746907
FBgn0264492	casein kinase IIalpha	CkIIalpha	1.08728
FBgn0264493	roadkill	rdx	0.727116
FBgn0264494	-	CG17646	0.743253
FBgn0264495	grappa	gpp	0.748869
FBgn0264501	long non-coding RNA:CR43900	lncRNA:CR43900	1.25789
FBgn0264607	Calcium/calmodulin-dependent protein kinase II	CaMKII	1.27107
FBgn0264693	ensconsin	ens	1.41849
FBgn0264747	-	CG44005	0.779183
FBgn0264816	kokopelli	koko	0.917157
FBgn0264821	antisense RNA:CR44029	asRNA:CR44029	0.805931
FBgn0264834	long non-coding RNA:CR44042	lncRNA:CR44042	1.1725
FBgn0264848	vihar	vih	0.846873
FBgn0264922	smt3	smt3	1.29008
FBgn0265193	Activating transcription factor-2	Atf-2	0.733052
FBgn0265203	long non-coding RNA:CR44263	lncRNA:CR44263	1.42259
FBgn0265276	lethal (3) neo38	l(3)neo38	1.08587
FBgn0265297	poly(A) binding protein	pAbp	0.761408
FBgn0265316	long non-coding RNA:CR44289	lncRNA:CR44289	0.821114
FBgn0265487	muscleblind	mbl	0.809011
FBgn0265523	Smrter	Smr	0.749136
FBgn0265623	Suppressor of zeste 2	Su(z)2	0.8596
FBgn0265669	-	CG44476	1.11221
FBgn0266019	rudhira	rudhira	0.968304
FBgn0266111	anastral spindle 3	ana3	0.960111
FBgn0266183	long non-coding RNA:CR44889	lncRNA:CR44889	1.56232
FBgn0266347	nicotinic Acetylcholine Receptor alpha4	nAChRalpha4	0.718956
FBgn0266409	-	CG45049	0.932773
FBgn0266410	-	CG45050	0.93384
FBgn0266418	wide awake	wake	0.899487
FBgn0266448	-	CG45078	1.51294
FBgn0266521	stathmin	stai	0.795475
FBgn0266549	long non-coding RNA:CR45102	lncRNA:CR45102	1.3515
FBgn0266557	kismet	kis	1.11619
FBgn0266666	Suppressor of exocyst mutations 1	Sem1	1.03977
FBgn0266671	Secretory 6	Sec6	0.771522
FBgn0266711	Elongin C	EloC	1.10864
FBgn0266722	TRAPP subunit 33	Trs33	0.720847
FBgn0266848	wings apart	wap	1.32433
FBgn0266916	Centromeric protein-C	Cenp-C	0.938412
FBgn0267029	long non-coding RNA:CR45473	lncRNA:CR45473	0.960062
FBgn0267033	maternal gene required for meiosis	mamo	1.43733
FBgn0267160	antisense RNA:CR45600	asRNA:CR45600	0.837496
FBgn0267365	lethal (2) SH0834	l(2)SH0834	0.720554
FBgn0267376	Selenoprotein R	SelR	0.730043
FBgn0267398	Yeti	Yeti	0.899967
FBgn0013732	scrambled	sced	1.10581
FBgn0013733	short stop	shot	0.985553
FBgn0013765	centrosomin	cnn	1.06642
FBgn0013953	Epidermal stripes and patches	Esp	0.683069
FBgn0013983	immune deficiency	imd	1.05583
FBgn0013984			0.874873
FBgn0014000	Helical Factor	Hf	1.574
FBgn0014011	Rac2	Rac2	1.0256
FBgn0014020	Rho1	Rho1	0.69652
FBgn0014388	sprouty	sty	0.866079
FBgn0014906	alpha/beta hydrolase2	Hydr2	0.708617
FBgn0015229	gliolectin	glec	1.38076
FBgn0015271	Origin recognition complex subunit 5	Orc5	0.890316
FBgn0015279	Pi3K92E	Pi3K92E	0.80827
FBgn0015286	Ras-like protein A	Rala	1.00566
FBgn0015372	RabX1	RabX1	0.798903
FBgn0015396	jumeau	jumu	0.799936
FBgn0015522	olf186-M	olf186-M	0.827703
FBgn0015544	spaghetti	spag	0.863803
FBgn0015553	tosca	tos	0.800053
FBgn0015609	Cadherin-N	CadN	1.0079
FBgn0015765	p38a MAP kinase	p38a	0.890796
FBgn0015801	Rhythmically expressed gene 5	Reg-5	0.844644
FBgn0016031	lamina ancestor	lama	0.98734
FBgn0016059	Semaphorin 1b	Sema1b	0.773959
FBgn0016126	Calcium/calmodulin-dependent protein kinase I	CaMKI	0.935731
FBgn0017448	-	CG2187	0.979869
FBgn0017551	Regulator of cyclin A1	Rca1	0.775503
FBgn0017578	Max	Max	1.13025
FBgn0019932	S-adenosylmethionine decarboxylase	SamDC	0.810625
FBgn0020251	sulfateless	sfl	0.910348
FBgn0020306	domino	dom	0.819913
FBgn0020621	Protein kinase N	Pkn	0.898039
FBgn0020622	Pi3K21B	Pi3K21B	0.987541
FBgn0021800	Regulator of eph expression	Reph	0.825
FBgn0021818			0.704583
FBgn0022029	lethal (2) k01209	l(2)k01209	0.829985
FBgn0022238	lola like	lolal	0.915409
FBgn0022361	Purine-rich binding protein-alpha	Pur-alpha	0.797946
FBgn0022710	Adenylyl cyclase 13E	Ac13E	1.14858
FBgn0022724	TBP-associated factor 8	Taf8	0.894933
FBgn0023097	bonus	bon	0.705796
FBgn0023171	ribonuclease H1	rnh1	0.80381
FBgn0023215	Mnt	Mnt	1.22383
FBgn0023511	ER degradation enhancer, mannosidase alpha-like 1	Edem1	0.70728
FBgn0023526	-	CG2865	1.45607
FBgn0023528	-	CG2924	0.911131
FBgn0024222	I-kappaB kinase beta	IKKbeta	0.840254
FBgn0024245	doughnut on 2	dnt	0.855258
FBgn0024273	WASp	WASp	0.930717
FBgn0024291	Sirtuin 1	Sirt1	0.700046
FBgn0024321	NK7.1	NK7.1	1.02297
FBgn0024728	Slip1	Slip1	0.828909
FBgn0024734	PRL-1 phosphatase	PRL-1	1.30399
FBgn0024806	DISCO Interacting Protein 2	DIP2	0.879706
FBgn0024807	DISCO Interacting Protein 1	DIP1	0.924902
FBgn0024811	Crk oncogene	Crk	1.2383
FBgn0024887	kin17	kin17	0.889785
FBgn0024921	Transportin	Tnpo	0.988952
FBgn0024984	-	CG3457	0.952048
FBgn0025185	az2	az2	1.07373
FBgn0025519	fidipidine	fidipidine	0.926818
FBgn0025549	unc-119	unc-119	0.792401
FBgn0025624	-	CG4025	1.18237
FBgn0025676	CKII-alpha subunit interactor-3	CkIIalpha-i3	1.35725
FBgn0025684	Major Facilitator Superfamily Transporter 18	MFS18	0.688662
FBgn0025739	partner of numb	pon	0.863765
FBgn0025800	Smad on X	Smox	0.706681
FBgn0025806			1.11501
FBgn0025809	Platelet-activating factor acetylhydrolase alpha	Paf-AHalpha	0.866827
FBgn0025836	Rho GTPase activating protein at 1A	RhoGAP1A	0.772649
FBgn0025936	Eph receptor tyrosine kinase	Eph	0.913071
FBgn0026076	Ubiquitin like 3	UBL3	1.12427
FBgn0026084	ciboulot	cib	1.01221
FBgn0026189	prominin-like	prominin-like	0.707664
FBgn0026192	par-6	par-6	0.726417
FBgn0026199	myoglianin	myo	0.766024
FBgn0026206	meiotic P26	mei-P26	1.50709
FBgn0026250	eukaryotic translation initiation factor 1A	eIF1A	0.708371
FBgn0026257	caravaggio	cav	1.1761
FBgn0026313	X11L	X11L	0.953787
FBgn0026379	Phosphatase and tensin homolog	Pten	0.860273
FBgn0026401	Nipped-B	Nipped-B	1.30027
FBgn0026431	Grip75	Grip75	0.855629
FBgn0026432	Grip163	Grip163	0.905604
FBgn0026597	Axin	Axn	0.950529
FBgn0026616	alpha-Mannosidase class II b	alpha-Man-IIb	0.842812
FBgn0026869	Thd1	Thd1	0.824654
FBgn0027085	Leucyl-tRNA synthetase, mitochondrial	LeuRS-m	0.940254
FBgn0027095	Mesencephalic astrocyte-derived neurotrophic factor ††††††††††††††††††††††††††††††	Manf	0.729732
FBgn0027101	Dual-specificity tyrosine phosphorylation-regulated kinase 3 ††††††††††††††††††††††††††††††	Dyrk3	0.842911
FBgn0027108	Innexin 2	Inx2	0.70799
FBgn0027359	Tim8	Tim8	0.695585
FBgn0027375	RecQ5 helicase	RecQ5	1.43503
FBgn0027513	anastral spindle 2	ana2	0.711192
FBgn0027515	-	CG7115	0.913002
FBgn0027526	Ubiquitin-like domain-containing C-terminal domain phosphatase 1 ††††††††††††††††††††††††††††††	Ublcp1	0.832924
FBgn0027538	beta1,4-N-acetylgalactosaminyltransferase A	beta4GalNAcTA	1.21658
FBgn0027569	ceramide transfer protein	cert	0.824676
FBgn0027581	-	CG6191	1.00039
FBgn0027592	Mediator complex subunit 15	MED15	0.733979
FBgn0027594	draper	drpr	0.680986
FBgn0027596	Kank	Kank	0.706961
FBgn0027619	eukaryotic translation initiation factor 3 subunit j ††††††††††††††††††††††††††††††	eIF3j	0.818266
FBgn0027620	ATP-dependent chromatin assembly factor large subunit ††††††††††††††††††††††††††††††	Acf	1.02755
FBgn0027657	globin 1	glob1	0.71264
FBgn0027950	Methyl-CpG binding domain protein-like	MBD-like	0.934
FBgn0028380	falten	fal	1.16825
FBgn0028397	Tob	Tob	0.877654
FBgn0028425	Juvenile hormone Inducible-21	JhI-21	0.71928
FBgn0028471	Nuclear polyadenosine RNA-binding 2	Nab2	0.746186
FBgn0028504	-	CG12182	0.755864
FBgn0028506	-	CG4455	1.25859
FBgn0028525	crossover suppressor on 2 of Manheim	c(2)M	0.734929
FBgn0028550	Activating transcription factor 3	Atf3	0.738984
FBgn0028582	liquid facets	lqf	0.818556
FBgn0028647	-	CG11902	0.761812
FBgn0028708	Mst85C	Mst85C	1.03832
FBgn0028743	Double hit	Dhit	0.988733
FBgn0028746	-	CG18508	1.14357
FBgn0028953	-	CG14478	0.933642
FBgn0028980	tantalus	tant	0.757518
FBgn0028997	nmdyn-D7	nmdyn-D7	1.43116
FBgn0029002	midkine and pleiotrophin 2	miple2	0.70272
FBgn0029114	Tollo	Tollo	1.31218
FBgn0029152	Makorin 1	Mkrn1	1.43115
FBgn0029504	Checkpoint suppressor 1-like	CHES-1-like	0.954295
FBgn0029524	-	CG3176	0.915436
FBgn0029662	-	CG12206	0.690562
FBgn0029666	-	CG10803	0.975593
FBgn0029672	-	CG2875	0.733942
FBgn0029686	Gaulos	Glos	0.710871
FBgn0029688	lava lamp	lva	0.715445
FBgn0029696	-	CG15571	1.30837
FBgn0029711	Usf	Usf	0.830755
FBgn0029801	-	CG15771	0.806815
FBgn0029813	Agmatine N-acetyltransferase	AgmNAT	0.866653
FBgn0029821	-	CG4020	0.686392
FBgn0029822	-	CG12236	1.05775
FBgn0029873	-	CG3918	0.682763
FBgn0029894	-	CG14440	0.69591
FBgn0029895	-	CG14441	0.992981
FBgn0029935	-	CG4615	0.69579
FBgn0029943	Autophagy-related 5	Atg5	1.10126
FBgn0029966	Ionotropic receptor 7c	Ir7c	1.04988
FBgn0029979	maheshvara	mahe	0.923097
FBgn0029996	Ubiquitin conjugating enzyme E2H	UbcE2H	1.06549
FBgn0029997	-	CG2258	0.869378
FBgn0030006	-	CG17982	1.07589
FBgn0030013	Phospholipase A2 group III	GIIIspla2	0.770283
FBgn0030018	slipper	slpr	0.912502
FBgn0030041	-	CG12116	1.08504
FBgn0030053	-	CG12081	0.827767
FBgn0030054	Chromatin assembly factor 1, p180 subunit	Caf1-180	1.15424
FBgn0030057	Palmitoyl-protein thioesterase 1	Ppt1	0.709811
FBgn0030088	ADP-ribosylation factor related protein 1	Arfrp1	0.9632
FBgn0030174	-	CG15312	1.72794
FBgn0030183	-	CG15309	0.818919
FBgn0030251	-	CG2145	0.815503
FBgn0030318	rhomboid-4	rho-4	0.747106
FBgn0030357	Sclp	Sclp	1.06243
FBgn0030360	-	CG1806	1.38222
FBgn0030400	Protein interacting with Ttk69 and Sin3A	Pits	0.878314
FBgn0030418	-	CG4004	0.820491
FBgn0030501	BthD selenoprotein	BthD	0.960056
FBgn0030510	-	CG12177	1.11951
FBgn0030511	-	CG11158	0.978416
FBgn0030571	-	CG14414	0.847226
FBgn0030574	-	CG9413	0.703525
FBgn0030610	-	CG9065	0.736528
FBgn0030654	-	CG15643	1.40331
FBgn0030693	-	CG8974	0.704913
FBgn0030694	-	CG15602	1.10383
FBgn0030695	Peptidoglycan recognition protein LE	PGRP-LE	0.693377
FBgn0030719	eukaryotic translation initiation factor 5	eIF5	0.795284
FBgn0030739	Strumpellin and WASH-interacting protein	SWIP	0.777753
FBgn0030745	-	CG4239	1.51282
FBgn0030749	Annexin B11	AnxB11	0.703616
FBgn0030766	methuselah-like 1	mthl1	1.0637
FBgn0030796	-	CG4829	0.985918
FBgn0030852			0.715784
FBgn0030863	-	CG8188	0.976644
FBgn0030890	-	CG7536	1.19216
FBgn0030941	wengen	wgn	0.715506
FBgn0030960	Autophagy-related 101	Atg101	1.17012
FBgn0030964	PDGF- and VEGF-related factor 1	Pvf1	1.39913
FBgn0031016	kekkon5	kek5	0.987598
FBgn0031044	MAPK Phosphatase 4	MKP-4	0.796539
FBgn0031059	-	CG14229	1.01181
FBgn0031077	THADA	THADA	0.780539
FBgn0031107	HECT and RLD domain containing protein 2	HERC2	0.95771
FBgn0031118	Rho GTPase activating protein at 19D	RhoGAP19D	0.913353
FBgn0031144	-	CG1529	0.681781
FBgn0031145	Nuclear transport factor-2	Ntf-2	0.742609
FBgn0031187	Ubiquitin specific protease 2	Usp2	1.02842
FBgn0031213	galectin	galectin	0.831477
FBgn0031270	-	CG13689	0.971306
FBgn0031284	Post-GPI attachment to proteins 2	PGAP2	1.25098
FBgn0031285	-	CG3662	0.724048
FBgn0031315	-	CG14341	0.946382
FBgn0031357	mitochondrial ribosomal protein L48	mRpL48	0.974155
FBgn0031395	-	CG10874	1.44209
FBgn0031422	Phosphatidylinositol glycan anchor biosynthesis class W a ††††††††††††††††††††††††††††††	PIG-Wa	0.818363
FBgn0031452	Cwc25	Cwc25	0.743236
FBgn0031453	Bacchus	Bacc	0.760933
FBgn0031492	-	CG3542	0.687896
FBgn0031600	-	CG3652	0.696917
FBgn0031603	-	CG15432	1.27495
FBgn0031628	-	CG3294	1.15868
FBgn0031636	-	CG12194	1.07647
FBgn0031655	Marcal1	Marcal1	0.791856
FBgn0031696	Bub1 kinase	Bub1	0.711856
FBgn0031698	Nuclear receptor coactivator 6	Ncoa6	0.983898
FBgn0031738	-	CG9171	1.07467
FBgn0031741	-	CG11034	0.910791
FBgn0031760	Tetraspanin 26A	Tsp26A	1.1433
FBgn0031762	-	CG9098	0.795554

## Sheet: Table S2
Table S2. △TE of genes that have higher TE in bruRNAi when compared to control (related to Figure 7).
			△TE* (log2)
Flybase ID	Gene Name	Gene Symbol	Control vs bruRNAi
FBgn0000114	bruno 1	bru1	0.736146
FBgn0000183	Bicaudal D	BicD	0.993699
FBgn0000210			1.20932	Translational efficiency (TE) = polysome seq CPM** / Input RNA CPM
FBgn0000228	Blastoderm-specific gene 25D	Bsg25D	0.804511	* △TE = TE of bru or pum RNAi / TE of Control
FBgn0000273	Protein kinase, cAMP-dependent, catalytic subunit 1	Pka-C1	0.981167	** CPM = counts per million
FBgn0000317	crinkled	ck	0.977053
FBgn0000382	corkscrew	csw	1.20457
FBgn0000384	concertina	cta	0.928924
FBgn0000394	crossveinless	cv	1.65688
FBgn0000395	crossveinless 2	cv-2	2.00202
FBgn0000414	Disabled	Dab	0.918778
FBgn0000427	defective chorion 1	Dec-1	1.01816
FBgn0000479	dunce	dnc	0.939225
FBgn0000536	easily shocked	eas	0.750668
FBgn0000541	Enhancer of bithorax	E(bx)	0.935709
FBgn0000547	echinoid	ed	0.924795
FBgn0000567	Ecdysone-induced protein 74EF	Eip74EF	1.19279
FBgn0000568	Ecdysone-induced protein 75B	Eip75B	1.00248
FBgn0000578	enabled	ena	0.788705
FBgn0000635	Fasciclin 2	Fas2	0.748475
FBgn0000719	folded gastrulation	fog	0.926087
FBgn0000721	foraging	for	0.770433
FBgn0000808	gastrulation-defective	gd	1.58973
FBgn0000927	female sterile (1) Young arrest	fs(1)Ya	0.79413
FBgn0001105	G protein beta-subunit 13F	Gbeta13F	0.88122
FBgn0001169	Hairless	H	0.762761
FBgn0001301	kelch	kel	1.45633
FBgn0001316	klarsicht	klar	1.1588
FBgn0001324	kohtalo	kto	0.898736
FBgn0001624	discs large 1	dlg1	0.756949
FBgn0001987	Gliotactin	Gli	1.03937
FBgn0001994	cropped	crp	0.980844
FBgn0002121	lethal (2) giant larvae	l(2)gl	1.2124
FBgn0002526	Laminin A	LanA	1.64434
FBgn0002563	Larval serum protein 1 beta	Lsp1beta	1.6036
FBgn0002565	Larval serum protein 2	Lsp2	0.906154
FBgn0002566	light	lt	0.752869
FBgn0002609	Enhancer of split m3, helix-loop-helix	E(spl)m3-HLH	1.0997
FBgn0002643	mastermind	mam	1.11616
FBgn0002645	Microtubule-associated protein 205	Map205	0.727693
FBgn0002715	meiotic from via Salaria 332	mei-S332	0.831328
FBgn0002778	minidiscs	mnd	1.0242
FBgn0002899	mutagen-sensitive 301	mus301	1.08709
FBgn0002932	neuralized	neur	0.893174
FBgn0002989	okra	okr	1.1116
FBgn0003015	oskar	osk	0.8263
FBgn0003048	pecanex	pcx	2.14485
FBgn0003053	pebbled	peb	1.20228
FBgn0031848	Non-SMC element 1	Nse1	0.774
FBgn0031869	-	CG18304	0.768674
FBgn0031886	Nuf2	Nuf2	0.813986
FBgn0031896	-	CG4502	1.06912
FBgn0031939	-	CG13796	1.56036
FBgn0031948	-	CG7149	1.05391
FBgn0031961	-	CG7102	1.30228
FBgn0031971	Starvation-upregulated protein	Sirup	0.730313
FBgn0031985	monensin sensitivity 2	mon2	0.921567
FBgn0031990	Phosphatidic Acid Phospholipase A1	PAPLA1	0.840351
FBgn0031996	-	CG8460	1.20027
FBgn0032006	PDGF- and VEGF-receptor related	Pvr	1.20565
FBgn0032017	-	CG7810	0.782974
FBgn0032022	-	CG14275	1.702
FBgn0032032	-	CG17294	0.775309
FBgn0032047	-	CG13088	0.785771
FBgn0032079	-	CG31886	1.92322
FBgn0032120	-	CG33298	0.8348
FBgn0032123	Organic anion transporting polypeptide 30B	Oatp30B	0.943061
FBgn0032126	-	CG13113	0.95862
FBgn0032129	junctophilin	jp	1.14466
FBgn0032149	-	CG4036	0.784257
FBgn0032160	-	CG4598	0.852536
FBgn0032172	-	CG5850	0.746433
FBgn0032228	-	CG5367	1.08981
FBgn0032234	garnysstan	gny	1.05677
FBgn0032388	-	CG6686	0.818132
FBgn0032391	escl	escl	1.22618
FBgn0032399	-	CG6785	0.910161
FBgn0032447	Protein interacting with C kinase 1	PICK1	0.955134
FBgn0032521	-	CG7110	0.996634
FBgn0032629	beaten path IIIc	beat-IIIc	0.801178
FBgn0032633	Leucine-rich-repeats and calponin homology domain protein	Lrch	1.1546
FBgn0032645	-	CG15142	0.99639
FBgn0032684	-	CG10178	0.748668
FBgn0032700	-	CG10338	1.18835
FBgn0032727	-	CG10623	1.07351
FBgn0032744	Tetratricopeptide repeat domain 19	Ttc19	1.83895
FBgn0032752	-	CG10702	0.928948
FBgn0032763	-	CG17568	1.14455
FBgn0032770	-	CG13086	0.847257
FBgn0032775	-	CG17544	1.6083
FBgn0032789	-	CG13083	1.17682
FBgn0032801	-	CG10165	0.766212
FBgn0032817	-	CG10631	1.186
FBgn0032820	fructose-1,6-bisphosphatase	fbp	0.750646
FBgn0032845	-	CG10747	0.852094
FBgn0032858	-	CG10949	0.830836
FBgn0032871	-	CG2611	1.25265
FBgn0032880	Transmembrane 9 superfamily protein member 2	TM9SF2	0.957681
FBgn0032886	-	CG9328	0.940761
FBgn0032891	Outer segment 5	Oseg5	1.1452
FBgn0032940	Mondo	Mondo	0.73059
FBgn0032943	Tetraspanin 39D	Tsp39D	1.25053
FBgn0033005	-	CG3107	0.995413
FBgn0033055	Tubulin-specific chaperone E	Tbce	1.06383
FBgn0033128	Tetraspanin 42Eg	Tsp42Eg	1.7784
FBgn0033196	-	CG1358	0.857847
FBgn0033229	-	CG12822	0.930403
FBgn0033244	-	CG8726	1.25873
FBgn0033372	-	CG13742	1.70691
FBgn0033427	SET and MYND domain containing, class 4, member 1	Smyd4-1	1.96461
FBgn0033438	Matrix metalloproteinase 2	Mmp2	1.18695
FBgn0033494	KCNQ potassium channel	KCNQ	2.00978
FBgn0033584	-	CG7737	1.32591
FBgn0033627	-	CG13204	1.0463
FBgn0033636	toutatis	tou	0.874266
FBgn0033638	-	CG9005	0.72997
FBgn0033649	pyramus	pyr	0.921679
FBgn0033661	-	CG13185	1.16345
FBgn0033665	Zinc/iron regulated transporter-related protein 48C	Zip48C	1.11598
FBgn0033674			2.27563
FBgn0033688	pre-mRNA processing factor 8	Prp8	0.773521
FBgn0033735	-	CG8525	1.06538
FBgn0033738	Deubiquitinating apoptotic inhibitor	DUBAI	0.81099
FBgn0033766	Nucleoporin 188kDa	Nup188	0.762155
FBgn0033769	-	CG8768	0.903769
FBgn0033817	Glutathione S transferase E14	GstE14	1.48597
FBgn0033888	-	CG18568	1.28346
FBgn0033916	Ubiquitin specific protease 20/33	Usp20-33	0.835608
FBgn0033928	Arc2	Arc2	0.988983
FBgn0034071	-	CG8405	2.05498
FBgn0034072	Dystroglycan	Dg	1.01325
FBgn0034085	Protein tyrosine phosphatase 52F	Ptp52F	1.07958
FBgn0034087	clueless	clu	0.943133
FBgn0034145	-	CG5065	1.42028
FBgn0034240	Misexpression suppressor of ras 4	MESR4	1.27907
FBgn0034304	-	CG5742	0.894563
FBgn0034308	-	CG10915	0.821529
FBgn0034331	-	CG15067	0.951286
FBgn0034371	SP2637	SP2637	0.792857
FBgn0034425	-	CG11906	1.35638
FBgn0034442	-	CG11257	0.838678
FBgn0034490	-	CG9864	1.07476
FBgn0034498	-	CG16868	1.30503
FBgn0034500	Carbonyl reductase	CG11200	0.915146
FBgn0034512	-	CG18067	0.824413
FBgn0034529	Family with sequence similarity 21	FAM21	0.84075
FBgn0034530	Reduction in Cnn dots 6	Rcd6	1.0685
FBgn0034569	dim gamma-tubulin 3	dgt3	0.75339
FBgn0034585	Rabaptin-5	Rbpn-5	0.792553
FBgn0034590	Magi	Magi	0.826543
FBgn0034606	Ankyrin-repeat, SH3-domain, and Proline-rich-region containing Protein	ASPP	1.07892
FBgn0034611	Major Facilitator Superfamily Transporter 16	MFS16	0.867945
FBgn0034629	acyl-Coenzyme A oxidase at 57D distal	Acox57D-d	0.830416
FBgn0034631	TATA box-binding protein-associated factor RNA polymerase I subunit C-like	TAF1C-like	0.886525
FBgn0034634	-	CG10494	1.59046
FBgn0034697	Golgi matrix protein 130 kD	GM130	1.01249
FBgn0034703	-	CG3045	0.783945
FBgn0034705	-	CG11170	0.75519
FBgn0034723	-	CG13506	1.3386
FBgn0034735	-	CG4610	0.798141
FBgn0034742	-	CG4294	0.996297
FBgn0034750	-	CG3732	0.845535
FBgn0034786	-	CG13531	0.805748
FBgn0034791	ER Membrane protein Complex 8-9	EMC8-9	0.767573
FBgn0034795	Mediator complex subunit 23	MED23	1.45143
FBgn0034800	-	CG3788	1.05073
FBgn0034854	Golgin-245	Golgin245	0.857221
FBgn0034903	sol narae	sona	0.93068
FBgn0034908	-	CG5543	1.41849
FBgn0034920	-	CG5597	1.1175
FBgn0034964	Integrator 1	IntS1	1.12928
FBgn0034975	enoki mushroom	enok	1.31095
FBgn0034999	-	CG3394	1.10497
FBgn0035016	-	CG4612	1.29123
FBgn0035023	Ion transport peptide	ITP	0.734283
FBgn0035059	-	CG3894	0.976492
FBgn0035087	-	CG2765	0.928084
FBgn0035090	-	CG2736	1.4993
FBgn0035099	-	CG6845	1.33123
FBgn0035101	p130CAS	p130CAS	1.20206
FBgn0035106	rhinoceros	rno	1.44893
FBgn0035113	pyrexia	pyx	1.01182
FBgn0035142	Homeodomain interacting protein kinase	Hipk	1.17787
FBgn0035145	Mediator complex subunit 14	MED14	0.906677
FBgn0035147	UDP-galactose 4'-epimerase	Gale	0.759392
FBgn0035189	-	CG9119	0.88782
FBgn0035194	Psf1	Psf1	1.17934
FBgn0035237	-	CG13917	1.09343
FBgn0035249	-	CG17249	1.78215
FBgn0035268	-	CG8001	1.02198
FBgn0035323	-	CG13807	1.11248
FBgn0035424	La-related protein 4B	Larp4B	1.46956
FBgn0035482	-	CG14985	0.968352
FBgn0035484	-	CG11594	0.788261
FBgn0035523	Choline transporter-like 1	Ctl1	0.801084
FBgn0035574	Rho guanine nucleotide exchange factor at 64C	RhoGEF64C	1.65738
FBgn0035617	lethal (3) persistent salivary gland 2	l(3)psg2	0.757957
FBgn0035642	-	CG18586	0.886074
FBgn0035678	-	CG10469	2.14583
FBgn0035689	-	CG7376	0.942114
FBgn0035710	SP1173	SP1173	0.972998
FBgn0035760	-	CG8607	0.875245
FBgn0035763	-	CG8602	0.729329
FBgn0035767	Cln7	Cln7	1.02742
FBgn0035802	Puratrophin-1-like	Pura	0.828964
FBgn0035812	-	CG7457	1.24009
FBgn0035838	lariat debranching enzyme	ldbr	1.02184
FBgn0035901	-	CG6745	0.932156
FBgn0035948	-	CG5644	0.802059
FBgn0035969	-	CG4476	1.42649
FBgn0035986	-	CG4022	0.885336
FBgn0036004	Jumonji, AT rich interactive domain 2	Jarid2	0.965766
FBgn0036005	pallbearer	pall	1.013
FBgn0036142	-	CG7616	1.09997
FBgn0036147	procollagen lysyl hydroxylase	Plod	1.06136
FBgn0036240	-	CG6928	0.80612
FBgn0036330	-	CG11263	1.04456
FBgn0036374	Spt20	Spt20	2.12761
FBgn0036382	-	CG13737	0.947923
FBgn0036433	-	CG9628	0.748399
FBgn0036476	stepping stone	sstn	1.08529
FBgn0036489	-	CG7011	1.53396
FBgn0036534	Decapping protein 2	DCP2	0.740438
FBgn0036620	-	CG4842	1.14686
FBgn0036643	Syntaxin 8	Syx8	1.06521
FBgn0036646	-	CR18217	1.1146
FBgn0036663	-	CG9674	0.901759
FBgn0036684	-	CG3764	0.998714
FBgn0036710	-	CG6479	0.897421
FBgn0036746	CREB-regulated transcription coactivator	Crtc	1.19787
FBgn0036752	Adenosine deaminase-related growth factor A	Adgf-A	1.46859
FBgn0036777	-	CG7341	1.33456
FBgn0036814	-	CG14073	1.27151
FBgn0036846	Misexpression suppressor of ras 6	MESR6	0.728859
FBgn0036847	Canopy b	CNPYb	0.893098
FBgn0036896	wallenda	wnd	0.878961
FBgn0036998	-	CG5969	0.734766
FBgn0037012	Reduction in Cnn dots 2	Rcd2	1.25768
FBgn0037016	-	CG13252	1.25698
FBgn0037028	-	CG3618	1.08298
FBgn0037117	-	CG11248	0.837628
FBgn0037122	-	CG14570	0.733499
FBgn0037144	-	CG7458	0.913788
FBgn0037156	-	CG11523	1.03914
FBgn0037263	nuclease slx1	slx1	0.937542
FBgn0037336	-	CG2519	1.20665
FBgn0037344	-	CG2926	1.44945
FBgn0037387	-	CG1213	0.942208
FBgn0037445	-	CG9727	0.744039
FBgn0037469	Dephospho-CoA kinase	Dpck	0.798642
FBgn0037478	-	CG2656	1.29991
FBgn0037513	pyd3	pyd3	0.809652
FBgn0037515	Serine protease 7	Sp7	0.73532
FBgn0037525	-	CG17816	1.46593
FBgn0037529	mitochondrial ribosomal protein S9	mRpS9	1.00751
FBgn0037536	-	CG2698	0.725164
FBgn0037540	PSEA-binding protein 95kD	Pbp95	0.725169
FBgn0037552	-	CG7800	0.799932
FBgn0037556	-	CG9636	0.899425
FBgn0037565	-	CG9626	1.47069
FBgn0037574	Coenzyme Q biosynthesis protein 2	Coq2	0.734513
FBgn0037581	-	CG7352	1.73732
FBgn0037620	ranshi	ranshi	0.951935
FBgn0037648	-	CG11975	1.12808
FBgn0037664	-	CG8420	0.722204
FBgn0037705	murashka	mura	0.935972
FBgn0037741	-	CG16908	0.822118
FBgn0037742	Regulatory particle triple-A ATPase 3-related	Rpt3R	1.00349
FBgn0037757	-	CG8516	1.14789
FBgn0037758	-	CG9467	0.98483
FBgn0037760	F-box protein 11	FBXO11	1.28347
FBgn0037779	-	CG12811	1.35056
FBgn0037780	ohgata	ohgt	0.818371
FBgn0037781	Fancl	Fancl	0.839732
FBgn0037794	-	CG6254	0.887945
FBgn0037809	-	CG12818	1.23259
FBgn0037877	-	CG6689	0.796864
FBgn0037879	SCP-containing protein C	scpr-C	1.09715
FBgn0037931	-	CG18476	1.3541
FBgn0037949	-	CG17360	1.03377
FBgn0037978	Kelch like family member 18	KLHL18	1.69537
FBgn0037979	GRIP and coiled-coil domain containing 185 kDa	GCC185	0.815613
FBgn0037981	Spt3	Spt3	0.807183
FBgn0038013	-	CG10038	0.791028
FBgn0038037	Cyp9f2	Cyp9f2	1.09481
FBgn0038100	polyA-binding protein interacting protein 2	Paip2	0.777437
FBgn0038108	-	CG7518	0.850846
FBgn0038197	forkhead box, sub-group O	foxo	1.0841
FBgn0038198	Niemann-Pick type C-2b	Npc2b	1.40597
FBgn0038206	twinfilin	twf	0.754603
FBgn0038250	-	CG3505	1.80642
FBgn0038268	-	CG3631	0.849471
FBgn0038279	Secreted decoy of InR	Sdr	1.03152
FBgn0038304	-	CG12241	1.05739
FBgn0038387	black pearl	blp	0.723848
FBgn0038395	-	CG10407	0.820816
FBgn0038401	-	CG5916	1.21035
FBgn0038432	-	CG14883	1.07892
FBgn0038454	-	CG10324	1.22228
FBgn0038488	mann-cup	m-cup	0.797091
FBgn0038564	-	CG7785	0.887487
FBgn0038588	-	CG7156	0.887582
FBgn0038610	-	CG7675	0.768607
FBgn0038674	-	CG14285	1.20467
FBgn0038681	Cyp12a4	Cyp12a4	2.03533
FBgn0038720	-	CG6231	0.74757
FBgn0038721	subdued	subdued	0.74793
FBgn0038744	-	CG4733	1.33311
FBgn0038763	Phosphatidylinositol glycan anchor biosynthesis class L	PIG-L	1.68662
FBgn0038765	-	CG4424	0.755067
FBgn0038815	-	CG5466	0.960372
FBgn0038826	Syncrip	Syp	1.07648
FBgn0038855	-	CG5745	0.801215
FBgn0038868	-	CG5862	0.779112
FBgn0038877	-	CG3308	0.812006
FBgn0038889	Fanconi anemia group M helicase	Fancm	1.05248
FBgn0038917	-	CG6678	0.736387
FBgn0038951	-	CG5380	0.830461
FBgn0039045	-	CG17119	1.43711
FBgn0039065	Rad60	Rad60	0.801368
FBgn0039129	Ribosomal protein S19b	RpS19b	1.64176
FBgn0039157	Myosin 95E	Myo95E	0.886963
FBgn0039158	-	CG6182	1.68152
FBgn0039165	-	CG6204	1.07723
FBgn0039209	Repressed by TOR	REPTOR	1.1248
FBgn0039213	atlastin	atl	0.759325
FBgn0039215	-	CG6695	0.878518
FBgn0039232	sosie	sosie	1.31269
FBgn0039240	-	CG3744	1.1189
FBgn0039257	tenectin	tnc	1.51364
FBgn0039266	-	CG11791	0.812016
FBgn0039357	-	CG4743	0.931022
FBgn0003079	Raf oncogene	Raf	0.850292
FBgn0003093	Protein C kinase 98E	Pkc98E	0.836111
FBgn0003137	Papilin	Ppn	1.22396
FBgn0003162	Punch	Pu	1.40221
FBgn0003165	pumilio	pum	0.990159
FBgn0003205	Ras oncogene at 85D	Ras85D	0.962741
FBgn0003227	recombination-defective	rec	1.25608
FBgn0003310	Star	S	0.913854
FBgn0003391	shotgun	shg	1.36603
FBgn0003396	schnurri	shn	1.18005
FBgn0003415	skuld	skd	0.813513
FBgn0003416	small wing	sl	1.58952
FBgn0003447	singed	sn	0.803863
FBgn0003502	Btk family kinase at 29A	Btk29A	1.12873
FBgn0003575	suppressor of sable	su(sable)	1.02295
FBgn0003731	Epidermal growth factor receptor	Egfr	1.77176
FBgn0003732			0.814035
FBgn0003741	transformer	tra	0.73631
FBgn0003862	trithorax	trx	1.74029
FBgn0003997	head involution defective	hid	1.03253
FBgn0004108	Neurotactin	Nrt	1.28614
FBgn0004133	blown fuse	blow	1.00826
FBgn0004167	karst	kst	1.10631
FBgn0004198	cut	ct	1.04282
FBgn0004227	no on or off transient A	nonA	0.729607
FBgn0004368	Protein tyrosine phosphatase 4E	Ptp4E	1.19497
FBgn0004387	Kinesin-like protein at 98A	Klp98A	1.3156
FBgn0004406	tamas	tam	1.0295
FBgn0004435	G protein alpha q subunit	Galphaq	0.924979
FBgn0004449	Tenascin major	Ten-m	0.877834
FBgn0004456	multiple edematous wings	mew	1.1285
FBgn0004569	argos	aos	0.911999
FBgn0004584	Recombination repair protein 1	Rrp1	1.15306
FBgn0004647	Notch	N	1.26415
FBgn0004649	yolkless	yl	1.00404
FBgn0004655	wings apart-like	wapl	1.01144
FBgn0004656	female sterile (1) homeotic	fs(1)h	1.02691
FBgn0004861	polyhomeotic proximal	ph-p	1.62959
FBgn0004882	oo18 RNA-binding protein	orb	1.08959
FBgn0004957	porcupine	por	2.32306
FBgn0005390	female sterile (1) M3	fs(1)M3	0.744576
FBgn0005596	yemanuclein	yem	0.78896
FBgn0005631	roundabout 1	robo1	0.793275
FBgn0005632	fat facets	faf	1.03838
FBgn0005666	bent	bt	1.12939
FBgn0039431	plum	plum	1.4623
FBgn0039464	-	CG6330	0.975341
FBgn0039487	genderblind	gb	1.11187
FBgn0039585	-	CG1894	1.32143
FBgn0039590	-	CG10011	1.377
FBgn0039633	-	CG11873	1.08996
FBgn0039636	Autophagy-related 14	Atg14	0.734909
FBgn0039640	-	CG14516	1.13515
FBgn0039654	Bromodomain containing 8	Brd8	1.04785
FBgn0039682	Odorant-binding protein 99c	Obp99c	0.770247
FBgn0039685	Odorant-binding protein 99b	Obp99b	1.16771
FBgn0039709	Cadherin 99C	Cad99C	1.51214
FBgn0039727	Vacuolar protein sorting 13B	Vps13B	0.805436
FBgn0039738	Mannosyl (alpha-1,6-)-glycoprotein beta-1,2-N-acetylglucosaminyltransferase	Mgat2	0.89285
FBgn0039755	-	CG15531	0.927379
FBgn0039776	prolyl-4-hydroxylase-alpha EFB	PH4alphaEFB	1.02453
FBgn0039800	Niemann-Pick type C-2g	Npc2g	1.57054
FBgn0039836	-	CG1750	0.801027
FBgn0039877	Methylcrotonoyl-CoA carboxylase 1	Mccc1	0.802488
FBgn0039908	Asator	Asator	0.900079
FBgn0039920	-	CG11360	0.807661
FBgn0039923	Mediator complex subunit 26	MED26	1.14494
FBgn0039928	Calsyntenin-1	Cals	1.03091
FBgn0039959	-	CG17514	0.934336
FBgn0039977	-	CG17454	0.74679
FBgn0039994	conundrum	conu	0.879284
FBgn0040001	Fatty acid synthase 3	FASN3	0.818958
FBgn0040009	-	CG17490	0.986626
FBgn0040068	Vav guanine nucleotide exchange factor	Vav	1.17536
FBgn0040153	lethal (1) G0469	l(1)G0469	1.08819
FBgn0040230	diablo	dbo	0.723762
FBgn0040268	Topoisomerase 3alpha	Top3alpha	0.912769
FBgn0040324	Ephrin	Ephrin	1.03498
FBgn0040383	-	CG5254	1.09249
FBgn0040388	brother of ihog	boi	0.981664
FBgn0040397	-	CG3655	1.48538
FBgn0040609	-	CG3348	0.87838
FBgn0040658	-	CG13516	1.05923
FBgn0040751	-	CG13018	1.29789
FBgn0040765	luna	luna	1.23899
FBgn0040850	-	CG15210	1.4967
FBgn0041092	taiman	tai	1.72505
FBgn0041150	hoepel1	hoe1	0.740273
FBgn0041161			1.20899
FBgn0041188	Ataxin-2	Atx2	0.757942
FBgn0041203			0.919592
FBgn0041210	Histone deacetylase 4	HDAC4	0.804238
FBgn0041252	Femcoat	Femcoat	1.23408
FBgn0042083	Methylcrotonoyl-CoA carboxylase 2	Mccc2	0.854532
FBgn0042094	Adenylate kinase 3	Adk3	1.1341
FBgn0042111	-	CG18766	0.786244
FBgn0042127	-	CG18789	0.880049
FBgn0042206	Glutathione S transferase D10	GstD10	1.29511
FBgn0042701	Microsomal glutathione S-transferase-like pseudogene	CR12628	1.31961
FBgn0043884	multiple ankyrin repeats single KH domain	mask	1.31842
FBgn0045035	telomere fusion	tefu	1.18601
FBgn0045064	brain washing	bwa	1.02029
FBgn0045800	U snoRNA host gene 1	Uhg1	0.930319
FBgn0046225	-	CG17230	1.42481
FBgn0046692	Ste20-like kinase	Stlk	1.22129
FBgn0050001	-	CG30001	1.0079
FBgn0050008	-	CG30008	0.764292
FBgn0050055	long non-coding RNA:CR30055	lncRNA:CR30055	1.34216
FBgn0050105	-	CG30105	1.97965
FBgn0050157	-	CG30157	2.07324
FBgn0050377	-	CG30377	1.55536
FBgn0050381	Phosphatidylinositol glycan anchor biosynthesis class X	PIG-X	1.03355
FBgn0050389	-	CG30389	0.88037
FBgn0050414	-	CG30414	1.23867
FBgn0050440	-	CG30440	1.70411
FBgn0050463	-	CG30463	0.870071
FBgn0050493	-	CG30493	0.760044
FBgn0051015	prolyl-4-hydroxylase-alpha PV	PH4alphaPV	1.29174
FBgn0051038	-	CG31038	0.903583
FBgn0051072	lysosomal enzyme receptor protein	Lerp	0.874441
FBgn0051121	-	CG31121	1.17457
FBgn0051133	Seryl-tRNA synthetase-like insect mitochondrial protein	Slimp	0.755424
FBgn0051151	winged eye	wge	0.758832
FBgn0051158	Exchange factor for Arf 6	Efa6	0.846341
FBgn0051163	Shal K[+] channel interacting protein	SKIP	0.949586
FBgn0051195	-	CG31195	1.11076
FBgn0051495	-	CG31495	0.738312
FBgn0051549	-	CG31549	0.738008
FBgn0051643	-	CG31643	0.841239
FBgn0051661	-	CG31661	0.868752
FBgn0051812	-	CG31812	1.97975
FBgn0051955	-	CG31955	1.63991
FBgn0052039	-	CG32039	1.30074
FBgn0052062	RNA-binding Fox protein 1	Rbfox1	0.883026
FBgn0052066	-	CG32066	1.10931
FBgn0052099	-	CG32099	0.842928
FBgn0052113	Vacuolar protein sorting 13D	Vps13D	0.838356
FBgn0052133	PAX transcription activation domain interacting protein	Ptip	1.26783
FBgn0052137	-	CG32137	0.951928
FBgn0052138			0.996384
FBgn0052195	-	CG32195	1.25073
FBgn0052221	-	CG32221	1.2087
FBgn0052243	-	CG32243	1.48369
FBgn0052251	Claspin	Claspin	0.910202
FBgn0052280	-	CG32280	1.03523
FBgn0052311	zormin	zormin	1.01675
FBgn0052350	Vacuolar protein sorting 11	Vps11	1.09516
FBgn0052373	-	CG32373	0.720756
FBgn0052409	-	CG32409	0.816719
FBgn0052442	ACAT-related protein required for viability 1	Arv1	0.923814
FBgn0052479	Ubiquitin specific protease 10	Usp10	1.13562
FBgn0052485	-	CG32485	1.08211
FBgn0052529	Histone gene-specific Epigenetic Repressor in late S phase	Hers	0.840606
FBgn0052533	-	CG32533	0.935915
FBgn0052594	ben	be	1.19947
FBgn0052767	-	CG32767	0.891595
FBgn0053052	-	CG33052	0.796886
FBgn0053087	LDL receptor protein 1	LRP1	1.24563
FBgn0053116	-	CG33116	0.920297
FBgn0053182	Lysine (K)-specific demethylase 4B	Kdm4B	0.914957
FBgn0053208	Molecule interacting with CasL	Mical	1.02641
FBgn0053217	-	CG33217	0.86828
FBgn0053554	Nipped-A	Nipped-A	1.14233
FBgn0053635	-	CG33635	1.07464
FBgn0053774	-	CG33774	2.3356
FBgn0053970	-	CG33970	0.771861
FBgn0054008	-	CG34008	1.35156
FBgn0058006	-	CG40006	2.21261
FBgn0058178	-	CG40178	0.932441
FBgn0058263	Major Facilitator Superfamily Transporter 17	MFS17	1.41018
FBgn0061200	Nucleoporin 153kD	Nup153	0.950269
FBgn0063485	Lasp	Lasp	2.32712
FBgn0063493	Glutathione S transferase E7	GstE7	0.817568
FBgn0063923	Kaz1-ORFB	Kaz1-ORFB	1.19091
FBgn0066114	Glucuronyltransferase I	GlcAT-I	0.727497
FBgn0067779	debra	dbr	1.14491
FBgn0083123	U snoRNA host gene 5	Uhg5	1.05854
FBgn0085376	-	CG34347	1.13834
FBgn0085400	sidestep V	side-V	1.27693
FBgn0085412	-	CG34383	0.986705
FBgn0085432	pangolin	pan	1.54252
FBgn0085433	-	CG34404	1.11866
FBgn0085450	Sno oncogene	Snoo	0.829709
FBgn0085638	-	CG41378	1.34781
FBgn0086674	Transport and Golgi organization 13	Tango13	1.03079
FBgn0086676	spinster	spin	0.73614
FBgn0086690	Pericentrin-like protein	Plp	0.775829
FBgn0086695	humpty dumpty	hd	0.766444
FBgn0086707	nucampholin	ncm	1.01857
FBgn0086711	moladietz	mol	1.49323
FBgn0086779	steppke	step	0.828212
FBgn0086899			0.95014
FBgn0087002	apolipophorin	apolpp	0.983286
FBgn0087007	big bang	bbg	0.849056
FBgn0087008	enhancer of yellow 3	e(y)3	0.867399
FBgn0250754	-	CG42232	0.850235
FBgn0250830	-	CG12547	0.880426
FBgn0250867	-	CG42238	1.21632
FBgn0259175	omega	ome	0.969409
FBgn0259176	bunched	bun	0.828341
FBgn0259214	plasma membrane calcium ATPase	PMCA	0.868495
FBgn0259227	-	CG42327	0.851977
FBgn0259228	C3G guanyl-nucleotide exchange factor	C3G	0.802862
FBgn0259234	Calmodulin-binding transcription activator	Camta	1.72726
FBgn0259685	crumbs	crb	1.07795
FBgn0259740	-	CG42394	1.32095
FBgn0259789	zelda	zld	1.09475
FBgn0259878	Follistatin	Fs	0.979377
FBgn0259993	long non-coding RNA:CR42491	lncRNA:CR42491	1.04649
FBgn0260006	drop dead	drd	1.12353
FBgn0260400	embryonic lethal abnormal vision	elav	0.727027
FBgn0260407	mitochondrial ribosomal protein S23	mRpS23	0.780739
FBgn0260442	rhea	rhea	1.07102
FBgn0260632	dorsal	dl	0.813523
FBgn0260634	eukaryotic translation initiation factor 4G2	eIF4G2	1.58122
FBgn0260659	-	CG42542	0.730173
FBgn0260741	-	CG3281	1.05437
FBgn0260742	-	CG12213	1.02432
FBgn0260749	Utx histone demethylase	Utx	0.917794
FBgn0260756	-	CG42554	0.958166
FBgn0260789	multi sex combs	mxc	0.904528
FBgn0260794	circadian trip	ctrip	1.43118
FBgn0260799	Adherens junction protein p120	p120ctn	0.928863
FBgn0260934	par-1	par-1	0.990035
FBgn0260938	tay bridge	tay	1.17848
FBgn0260964	Vesicular monoamine transporter	Vmat	0.847794
FBgn0260970	Ubr3 ubiquitin ligase	Ubr3	0.736968
FBgn0261053	Cadherin 86C	Cad86C	1.12959
FBgn0261108	Autophagy-related 13	Atg13	0.801525
FBgn0261260	Megalin	mgl	0.869439
FBgn0261383	Integrator 6	IntS6	1.03407
FBgn0261451			1.41064
FBgn0261461	Rho GTPase activating protein at 18B	RhoGAP18B	0.933488
FBgn0261550	-	CG42668	1.01562
FBgn0261552	pasilla	ps	0.99231
FBgn0261555	-	CG42673	1.30888
FBgn0261564	Receptor expression enhancing protein A	ReepA	0.779462
FBgn0261574	kugelei	kug	1.40017
FBgn0261617	nejire	nej	1.23587
FBgn0261618	La related protein	larp	0.97317
FBgn0261671	tweek	tweek	1.48381
FBgn0261698	slowpoke 2	SLO2	0.721584
FBgn0261703	germ cell-expressed bHLH-PAS	gce	1.89342
FBgn0261793	TATA box binding protein-related factor 2	Trf2	1.22953
FBgn0261797	Dynein heavy chain 64C	Dhc64C	0.783104
FBgn0261800	LanB1	LanB1	0.746611
FBgn0261823	Additional sex combs	Asx	1.08894
FBgn0261850	Xeroderma pigmentosum D	Xpd	1.03388
FBgn0261862	withered	whd	0.809351
FBgn0261885	osa	osa	0.918422
FBgn0261986	Ras association domain family member 8	RASSF8	1.12283
FBgn0262081	C-terminal Src kinase	Csk	0.783499
FBgn0262127	kibra	kibra	0.907017
FBgn0262476	-	CG43066	0.761805
FBgn0262582	capicua	cic	0.751138
FBgn0262617	-	CG43143	0.760733
FBgn0262656	Myc	Myc	1.24982
FBgn0262730	detonator	dtn	1.44827
FBgn0262739	Argonaute-1	AGO1	0.785712
FBgn0010039	Glutathione S transferase D3	GstD3	0.94932
FBgn0010113	headcase	hdc	1.4473
FBgn0010235	Kinesin light chain	Klc	0.721155
FBgn0010300	brain tumor	brat	0.787362
FBgn0010313	corto	corto	0.918144
FBgn0010389	heartless	htl	1.04108
FBgn0010398	Leucine-rich repeat 47	Lrr47	0.806237
FBgn0010415	Syndecan	Sdc	0.857524
FBgn0010452	tartan	trn	1.17707
FBgn0010575			0.881686
FBgn0010812	uncoordinated 45	unc-45	0.820785
FBgn0010825	Grunge	Gug	1.18196
FBgn0010909	misshapen	msn	0.822045
FBgn0011206	boule	bol	0.784886
FBgn0011230	purity of essence	poe	0.850895
FBgn0011259	Semaphorin 1a	Sema1a	1.67961
FBgn0011481	Sequence-specific single-stranded DNA-binding protein	Ssdp	0.937832
FBgn0011592	frazzled	fra	0.794766
FBgn0011642	Zyxin	Zyx	0.907934
FBgn0011674	inscuteable	insc	1.32837
FBgn0011762	DNA polymerase alpha 50kD	DNApol-alpha50	0.801869
FBgn0011817	nemo	nmo	0.937657
FBgn0011837	Tis11 zinc finger protein	Tis11	1.41661
FBgn0013303	Neurocalcin	Nca	0.853413
FBgn0013334	Synapse-associated protein 47kD	Sap47	1.07771
FBgn0013343	Syntaxin 1A	Syx1A	1.53742
FBgn0262872	milton	milt	0.92413
FBgn0262955	RNA polymerase II 140kD subunit	RpII140	0.881529
FBgn0263005	-	CG43313	0.950826
FBgn0263027	-	CG43322	0.894284
FBgn0263083	-	CG43351	1.07029
FBgn0263102	pipsqueak	psq	1.04161
FBgn0263110	-	CG43367	1.49336
FBgn0263133	mitochondrial translation elongation factor G 1	mEFG1	0.850415
FBgn0263232	Nuclear export factor 3	Nxf3	1.3886
FBgn0263256	-	CG43394	0.80562
FBgn0263289	scribbled	scrib	0.828498
FBgn0263316	Multidrug resistance protein 4	Mrp4	2.01555
FBgn0263346	-	CG43427	0.977909
FBgn0263352	Upstream of N-ras	Unr	1.12371
FBgn0263706	-	CG43658	1.7627
FBgn0263968	no-on-and-no-off transient C	nonC	1.05191
FBgn0263987	spoonbill	spoon	0.797422
FBgn0263993	-	CG43736	1.09883
FBgn0263998	Activated Cdc42 kinase-like	Ack-like	1.23395
FBgn0264001	bruno 3	bru3	0.956163
FBgn0264078	Flotillin 2	Flo2	0.958226
FBgn0264089	slit	sli	1.32534
FBgn0264270	Sex lethal	Sxl	0.975845
FBgn0264389	opossum	opm	0.815854
FBgn0264478	-	CG43886	1.58391
FBgn0264561	Golgi complex-localized glycoprotein 1	Glg1	1.06304
FBgn0264607	Calcium/calmodulin-dependent protein kinase II	CaMKII	0.758922
FBgn0264693	ensconsin	ens	1.45209
FBgn0264790	antisense RNA:CR44020	asRNA:CR44020	1.18119
FBgn0264821	antisense RNA:CR44029	asRNA:CR44029	1.48231
FBgn0264834	long non-coding RNA:CR44042	lncRNA:CR44042	1.22649
FBgn0264975	Neuroglian	Nrg	0.869625
FBgn0265042	Inwardly rectifying potassium channel 1	Irk1	0.829938
FBgn0265177	-	CG44242	0.88705
FBgn0265184	-	CG44249	0.93399
FBgn0265276	lethal (3) neo38	l(3)neo38	1.42677
FBgn0265351	neuronally altered carbohydrate	nac	0.985959
FBgn0265523	Smrter	Smr	1.60082
FBgn0265605	Ras-related protein interacting with calmodulin	Ric	0.956846
FBgn0265623	Suppressor of zeste 2	Su(z)2	0.772604
FBgn0265935	coro	coro	0.803943
FBgn0265974	tout-velu	ttv	0.820568
FBgn0265988	mauve	mv	1.31944
FBgn0266019	rudhira	rudhira	1.55042
FBgn0266053	Protein associated with topo II related - 1	Patr-1	0.732494
FBgn0266083	over compensating males	ocm	0.751933
FBgn0266101	-	CG44838	0.967568
FBgn0266183	long non-coding RNA:CR44889	lncRNA:CR44889	2.59746
FBgn0266369	Microsomal triacylglycerol transfer protein	Mtp	0.895436
FBgn0266375			0.764928
FBgn0266418	wide awake	wake	1.17831
FBgn0266549	long non-coding RNA:CR45102	lncRNA:CR45102	0.881604
FBgn0266557	kismet	kis	1.60217
FBgn0266668	Exocyst 84	Exo84	0.754511
FBgn0266669	Secretory 3	Sec3	0.780932
FBgn0266671	Secretory 6	Sec6	0.742627
FBgn0266717	BIR repeat containing ubiquitin-conjugating enzyme	Bruce	0.825482
FBgn0266848	wings apart	wap	0.995415
FBgn0267033	maternal gene required for meiosis	mamo	1.35826
FBgn0267160	antisense RNA:CR45600	asRNA:CR45600	1.34351
FBgn0267365	lethal (2) SH0834	l(2)SH0834	0.910342
FBgn0013720	pickel	pck	0.784846
FBgn0013733	short stop	shot	1.13695
FBgn0013756	Megator	Mtor	0.895817
FBgn0013953	Epidermal stripes and patches	Esp	1.31552
FBgn0013984			1.55925
FBgn0014000	Helical Factor	Hf	1.64662
FBgn0014037	Su(Tpl)	Su(Tpl)	0.854671
FBgn0014464	Chorion protein a at 7F	Cp7Fa	1.09636
FBgn0014870	P-element somatic inhibitor	Psi	0.777857
FBgn0015271	Origin recognition complex subunit 5	Orc5	0.919932
FBgn0015331	abstrakt	abs	0.786738
FBgn0015372	RabX1	RabX1	0.974357
FBgn0015376	cutlet	cutlet	1.0286
FBgn0015402	kinase suppressor of ras	ksr	0.814227
FBgn0015600	toucan	toc	0.986719
FBgn0015609	Cadherin-N	CadN	1.0421
FBgn0015803	Rho-type guanine nucleotide exchange factor	RtGEF	0.850067
FBgn0016031	lamina ancestor	lama	1.37447
FBgn0016075	viking	vkg	0.731802
FBgn0016126	Calcium/calmodulin-dependent protein kinase I	CaMKI	0.812298
FBgn0016797	frizzled 2	fz2	0.919483
FBgn0016917	Signal-transducer and activator of transcription protein at 92E	Stat92E	1.01753
FBgn0016977	split ends	spen	1.1643
FBgn0017448	-	CG2187	0.955148
FBgn0017551	Regulator of cyclin A1	Rca1	1.06231
FBgn0019932	S-adenosylmethionine decarboxylase	SamDC	0.90127
FBgn0019952	Organic cation transporter	Orct	1.1517
FBgn0020251	sulfateless	sfl	1.46439
FBgn0020270	meiotic recombination 11	mre11	0.821307
FBgn0020306	domino	dom	1.15527
FBgn0020309	crooked legs	crol	0.749034
FBgn0020445	Early gene at 23	E23	0.926966
FBgn0020621	Protein kinase N	Pkn	0.96116
FBgn0020622	Pi3K21B	Pi3K21B	0.994841
FBgn0020767	Sprouty-related protein with EVH-1 domain	Spred	0.929259
FBgn0021761	Nucleoporin 154kD	Nup154	0.74635
FBgn0021764	sidekick	sdk	1.32525
FBgn0021800	Regulator of eph expression	Reph	0.924037
FBgn0021818			1.05199
FBgn0022029	lethal (2) k01209	l(2)k01209	0.732443
FBgn0022699	D19B	D19B	0.84789
FBgn0022710	Adenylyl cyclase 13E	Ac13E	0.805658
FBgn0022764	Sin3A	Sin3A	1.17295
FBgn0022981	ripped pocket	rpk	0.749102
FBgn0023001	melted	melt	0.768609
FBgn0023095	capricious	caps	1.37473
FBgn0023097	bonus	bon	1.046
FBgn0023215	Mnt	Mnt	1.0806
FBgn0023216	Poly(ADP-ribose) glycohydrolase	Parg	0.879885
FBgn0023407	B4	B4	0.926394
FBgn0023458	Rabconnectin-3A	Rbcn-3A	1.08468
FBgn0023507	D-2-hydroxyglutaric acid dehydrogenase	D2hgdh	1.28533
FBgn0023511	ER degradation enhancer, mannosidase alpha-like 1	Edem1	1.18916
FBgn0023518	trithorax-related	trr	1.37943
FBgn0023536	-	CG3156	1.52776
FBgn0023549	Monocarboxylate transporter 1	Mct1	0.95548
FBgn0024191	septin interacting protein 1	sip1	0.758023
FBgn0024222	I-kappaB kinase beta	IKKbeta	0.883263
FBgn0024245	doughnut on 2	dnt	0.849555
FBgn0024315	Picot	Picot	1.11624
FBgn0024321	NK7.1	NK7.1	1.71902
FBgn0024332			0.89381
FBgn0024366	-	CG11409	0.793456
FBgn0024806	DISCO Interacting Protein 2	DIP2	0.986158
FBgn0024811	Crk oncogene	Crk	0.810223
FBgn0024833	Adaptor Protein complex 1, mu subunit	AP-1mu	1.00506
FBgn0024846	p38b MAP kinase	p38b	0.934775
FBgn0024921	Transportin	Tnpo	1.11715
FBgn0024973	-	CG2701	0.981329
FBgn0025519	fidipidine	fidipidine	1.50092
FBgn0025633	-	CG13366	0.751391
FBgn0025676	CKII-alpha subunit interactor-3	CkIIalpha-i3	0.996479
FBgn0025680	cryptochrome	cry	0.764187
FBgn0025684	Major Facilitator Superfamily Transporter 18	MFS18	0.768956
FBgn0025716	Brahma associated protein 55kD	Bap55	0.726078
FBgn0025740	Plexin B	PlexB	0.931168
FBgn0026060	Multiple inositol polyphosphate phosphatase 2	Mipp2	1.01591
FBgn0026083	twenty-four	tyf	0.818974
FBgn0026143	CDC45L	CDC45L	0.957736
FBgn0026206	meiotic P26	mei-P26	1.10647
FBgn0026313	X11L	X11L	0.739831
FBgn0026376	Ral guanine nucleotide dissociation stimulator-like	Rgl	0.839123
FBgn0026404	Death regulator Nedd2-like caspase	Dronc	1.23495
FBgn0026431	Grip75	Grip75	0.871821
FBgn0026432	Grip163	Grip163	0.938248
FBgn0026575	hangover	hang	0.743963
FBgn0026597	Axin	Axn	0.859141
FBgn0026616	alpha-Mannosidase class II b	alpha-Man-IIb	1.13094
FBgn0026679	Integrator 4	IntS4	0.736941
FBgn0026869	Thd1	Thd1	1.04233
FBgn0027082	Prolyl-tRNA synthetase, mitochondrial	ProRS-m	0.777721
FBgn0027085	Leucyl-tRNA synthetase, mitochondrial	LeuRS-m	1.68702
FBgn0027101	Dual-specificity tyrosine phosphorylation-regulated kinase 3	Dyrk3	0.825971
FBgn0027108	Innexin 2	Inx2	0.776328
FBgn0027375	RecQ5 helicase	RecQ5	1.07277
FBgn0027513	anastral spindle 2	ana2	1.13312
FBgn0027515	-	CG7115	1.19713
FBgn0027538	beta1,4-N-acetylgalactosaminyltransferase A	beta4GalNAcTA	1.24067
FBgn0027571			0.851539
FBgn0027581	-	CG6191	0.874096
FBgn0027588	Glucosidase 2 alpha subunit	GCS2alpha	0.729524
FBgn0027594	draper	drpr	1.24298
FBgn0027603	Ulp1	Ulp1	0.873513
FBgn0027873	Cleavage and polyadenylation specificity factor 100	Cpsf100	0.767337
FBgn0028371	jitterbug	jbug	0.823764
FBgn0028380	falten	fal	1.16561
FBgn0028397	Tob	Tob	1.39033
FBgn0028426	Ribonuclease Z	RNaseZ	0.790111
FBgn0028427	Integrin linked kinase	Ilk	0.764671
FBgn0028436	ECSIT	ECSIT	0.938619
FBgn0028471	Nuclear polyadenosine RNA-binding 2	Nab2	0.835528
FBgn0028497	-	CG3530	0.795765
FBgn0028499	-	CG7985	1.34193
FBgn0028506	-	CG4455	1.11468
FBgn0028525	crossover suppressor on 2 of Manheim	c(2)M	1.08189
FBgn0028527	-	CG18507	1.05536
FBgn0028543	Nimrod B2	NimB2	0.879035
FBgn0028582	liquid facets	lqf	0.853075
FBgn0028647	-	CG11902	0.857698
FBgn0028894	Glia maturation factor	GMF	0.921145
FBgn0028916	-	CG33090	1.01713
FBgn0028982	Spt6	Spt6	0.950399
FBgn0028997	nmdyn-D7	nmdyn-D7	0.958551
FBgn0029006	SMAD specific E3 ubiquitin protein ligase	Smurf	0.779677
FBgn0029114	Tollo	Tollo	1.14616
FBgn0029118	Succinyl-coenzyme A synthetase beta subunit, GDP-forming	ScsbetaG	0.962085
FBgn0029504	Checkpoint suppressor 1-like	CHES-1-like	0.89081
FBgn0029662	-	CG12206	1.69192
FBgn0029686	Gaulos	Glos	1.13273
FBgn0029688	lava lamp	lva	0.858845
FBgn0029696	-	CG15571	1.10673
FBgn0029710	-	CG3568	1.20785
FBgn0029755	Something about silencing 10	Sas10	0.863285
FBgn0029756	-	CG3309	1.16526
FBgn0029813	Agmatine N-acetyltransferase	AgmNAT	1.07385
FBgn0029822	-	CG12236	0.901409
FBgn0029824	-	CG3726	1.18341
FBgn0029840	raptor	raptor	1.07182
FBgn0029866	-	CG3842	0.793684
FBgn0029893	-	CG14442	0.879546
FBgn0029895	-	CG14441	1.31071
FBgn0029899	-	CG14438	0.909517
FBgn0029911	-	CG14435	1.0582
FBgn0029912	-	CG4557	0.78131
FBgn0029913	Chitinase 11	Cht11	0.944975
FBgn0029935	-	CG4615	0.897588
FBgn0029979	maheshvara	mahe	0.905952
FBgn0029997	-	CG2258	1.56855
FBgn0030006	-	CG17982	1.60479
FBgn0030010	-	CG10959	0.842811
FBgn0030013	Phospholipase A2 group III	GIIIspla2	0.847593
FBgn0030035	Phosphatidylinositol glycan anchor biosynthesis class T	PIG-T	0.826782
FBgn0030053	-	CG12081	0.77178
FBgn0030054	Chromatin assembly factor 1, p180 subunit	Caf1-180	1.01693
FBgn0030088	ADP-ribosylation factor related protein 1	Arfrp1	0.742669
FBgn0030090	forked end	fend	1.07785
FBgn0030177	-	CG2972	0.72803
FBgn0030178	-	CG2974	0.763471
FBgn0030286	-	CG1657	0.892294
FBgn0030289	Glucosidase 1	GCS1	0.901194
FBgn0030323	Valette	Vlet	0.899806
FBgn0030330	Transport and Golgi organization 10	Tango10	0.886375
FBgn0030365	Transport and Golgi organization 4	Tango4	0.750581
FBgn0030400	Protein interacting with Ttk69 and Sin3A	Pits	0.78472
FBgn0030418	-	CG4004	0.754987
FBgn0030510	-	CG12177	1.84019
FBgn0030511	-	CG11158	0.922677
FBgn0030522	-	CG11103	1.02349
FBgn0030574	-	CG9413	0.736047
FBgn0030596	-	CG12398	1.29171
FBgn0030611	-	CG15027	0.895633
FBgn0030648	-	CG6340	1.09515
FBgn0030674	-	CG8184	1.0985
FBgn0030680	-	CG8944	0.935639
FBgn0030685	GTPase regulator associated with FAK	Graf	0.873819
FBgn0030739	Strumpellin and WASH-interacting protein	SWIP	0.950421
FBgn0030745	-	CG4239	1.23061
FBgn0030766	methuselah-like 1	mthl1	1.44575
FBgn0030796	-	CG4829	0.837266
FBgn0030799	-	CG4872	1.06119
FBgn0030812	wacky	wcy	0.746963
FBgn0030852			1.34971
FBgn0030874	Spt7	Spt7	0.893682
FBgn0030890	-	CG7536	1.36232
FBgn0030930	Polypeptide N-Acetylgalactosaminyltransferase 7	Pgant7	0.848576
FBgn0030966	Sulfite oxidase	Suox	1.26479
FBgn0030974	xiong	xio	0.937147
FBgn0031006	rapamycin-insensitive companion of Tor	rictor	0.97775
FBgn0031016	kekkon5	kek5	1.32218
FBgn0031023	-	CG14200	0.773786
FBgn0031044	MAPK Phosphatase 4	MKP-4	1.50502
FBgn0031053	-	CG14223	1.12177
FBgn0031069	Peroxisomal Membrane Protein 70 kDa	Pmp70	1.02522
FBgn0031070	-	CG12702	0.792021
FBgn0031077	THADA	THADA	1.47604
FBgn0031106	Syntaxin 16	Syx16	0.821213
FBgn0031107	HECT and RLD domain containing protein 2	HERC2	1.3087
FBgn0031114	cactin	cactin	0.732842
FBgn0031118	Rho GTPase activating protein at 19D	RhoGAP19D	0.830773
FBgn0031119	-	CG1812	0.858649
FBgn0031184	-	CG14615	1.07353
FBgn0031187	Ubiquitin specific protease 2	Usp2	0.869536
FBgn0031213	galectin	galectin	0.877721
FBgn0031285	-	CG3662	0.856205
FBgn0031305	Iris	Iris	0.777383
FBgn0031319	-	CG4896	0.83832
FBgn0031344	-	CG7420	1.00231
FBgn0031351	-	CG14352	0.78587
FBgn0031357	mitochondrial ribosomal protein L48	mRpL48	0.949166
FBgn0031384	-	CG4238	1.17885
FBgn0031395	-	CG10874	1.14656
FBgn0031428	-	CG9886	0.745291
FBgn0031474	-	CG2991	0.857703
FBgn0031488	-	CG17265	0.982174
FBgn0031494	-	CG17219	1.29916
FBgn0031495	beta4GalNAcTB pilot	GABPI	0.735874
FBgn0031498	-	CG17260	0.831081
FBgn0031516	-	CG9663	1.20855
FBgn0031519	Fidgetin	Fign	0.881144
FBgn0031530	Polypeptide N-Acetylgalactosaminyltransferase 2	Pgant2	1.34953
FBgn0031566	-	CG2818	1.19285
FBgn0031603	-	CG15432	0.997237
FBgn0031630	-	CG15629	0.978607
FBgn0031636	-	CG12194	0.843139
FBgn0031738	-	CG9171	0.766055
FBgn0031741	-	CG11034	1.06205
FBgn0031745	rau	rau	1.26885
FBgn0031756	-	CG13992	0.917153
FBgn0031760	Tetraspanin 26A	Tsp26A	0.733139
FBgn0031766	-	CG9117	0.762566

## Sheet: Table S3
Table S3. △TE of genes that have higher TE in both pumRNAi and bruRNAi when compared to control (related to Figure 7).
			△TE* (log2)	△TE* (log2)
Flybase ID	Gene Name	Gene Symbol	Control vs bruRNAi	Control vs pumRNAi
FBgn0000210			1.20932	0.690859
FBgn0000382	corkscrew	csw	1.20457	0.771396		Translational efficiency (TE) = polysome seq CPM** / Input RNA CPM
FBgn0000384	concertina	cta	0.928924	1.23422		* △TE = TE of bru or pum RNAi / TE of Control
FBgn0000394	crossveinless	cv	1.65688	1.07028		** CPM = counts per million
FBgn0000395	crossveinless 2	cv-2	2.00202	0.902038
FBgn0000479	dunce	dnc	0.939225	0.802589
FBgn0000567	Ecdysone-induced protein 74EF	Eip74EF	1.19279	0.905821
FBgn0000578	enabled	ena	0.788705	0.682432
FBgn0001105	G protein beta-subunit 13F	Gbeta13F	0.88122	0.705818
FBgn0001301	kelch	kel	1.45633	0.933869
FBgn0001994	cropped	crp	0.980844	0.885551
FBgn0002121	lethal (2) giant larvae	l(2)gl	1.2124	0.925994
FBgn0002526	Laminin A	LanA	1.64434	0.844799
FBgn0002566	light	lt	0.752869	0.787514
FBgn0002643	mastermind	mam	1.11616	0.680791
FBgn0002715	meiotic from via Salaria 332	mei-S332	0.831328	1.52791
FBgn0002899	mutagen-sensitive 301	mus301	1.08709	0.924004
FBgn0003015	oskar	osk	0.8263	0.73757
FBgn0003048	pecanex	pcx	2.14485	1.65129
FBgn0031848	Non-SMC element 1	Nse1	0.774	0.794397
FBgn0031869	-	CG18304	0.768674	0.804953
FBgn0031886	Nuf2	Nuf2	0.813986	0.988316
FBgn0031896	-	CG4502	1.06912	0.732032
FBgn0031939	-	CG13796	1.56036	1.28821
FBgn0031948	-	CG7149	1.05391	1.1201
FBgn0031961	-	CG7102	1.30228	0.796118
FBgn0032079	-	CG31886	1.92322	1.64013
FBgn0032123	Organic anion transporting polypeptide 30B	Oatp30B	0.943061	0.853198
FBgn0032126	-	CG13113	0.95862	1.65726
FBgn0032129	junctophilin	jp	1.14466	1.19861
FBgn0032228	-	CG5367	1.08981	0.689167
FBgn0032234	garnysstan	gny	1.05677	1.53497
FBgn0032629	beaten path IIIc	beat-IIIc	0.801178	1.08145
FBgn0032763	-	CG17568	1.14455	1.20674
FBgn0032775	-	CG17544	1.6083	1.24201
FBgn0032789	-	CG13083	1.17682	0.808044
FBgn0032845	-	CG10747	0.852094	1.64285
FBgn0032886	-	CG9328	0.940761	1.75402
FBgn0032940	Mondo	Mondo	0.73059	0.687237
FBgn0033005	-	CG3107	0.995413	1.13847
FBgn0033055	Tubulin-specific chaperone E	Tbce	1.06383	0.820347
FBgn0033128	Tetraspanin 42Eg	Tsp42Eg	1.7784	1.30521
FBgn0033244	-	CG8726	1.25873	1.18344
FBgn0033372	-	CG13742	1.70691	0.978415
FBgn0033427	SET and MYND domain containing, class 4, member 1	Smyd4-1	1.96461	0.913482
FBgn0033438	Matrix metalloproteinase 2	Mmp2	1.18695	1.11052
FBgn0033627	-	CG13204	1.0463	1.05358
FBgn0033649	pyramus	pyr	0.921679	0.776384
FBgn0033661	-	CG13185	1.16345	1.19707
FBgn0033674			2.27563	1.46258
FBgn0033928	Arc2	Arc2	0.988983	0.749858
FBgn0034071	-	CG8405	2.05498	1.41082
FBgn0034072	Dystroglycan	Dg	1.01325	0.786556
FBgn0034145	-	CG5065	1.42028	1.43718
FBgn0034240	Misexpression suppressor of ras 4	MESR4	1.27907	0.919847
FBgn0034304	-	CG5742	0.894563	1.29609
FBgn0034308	-	CG10915	0.821529	0.681657
FBgn0034331	-	CG15067	0.951286	1.05624
FBgn0034425	-	CG11906	1.35638	1.2512
FBgn0034512	-	CG18067	0.824413	1.01177
FBgn0034529	Family with sequence similarity 21	FAM21	0.84075	1.1662
FBgn0034606	Ankyrin-repeat, SH3-domain, and Proline-rich-region containing Protein ††††††††††††††††††††††††††††††	ASPP	1.07892	0.833196
FBgn0034634	-	CG10494	1.59046	1.01891
FBgn0034697	Golgi matrix protein 130 kD	GM130	1.01249	0.797652
FBgn0034723	-	CG13506	1.3386	1.00651
FBgn0034742	-	CG4294	0.996297	1.08523
FBgn0034750	-	CG3732	0.845535	0.685881
FBgn0034854	Golgin-245	Golgin245	0.857221	0.800059
FBgn0034908	-	CG5543	1.41849	0.86978
FBgn0034920	-	CG5597	1.1175	1.18236
FBgn0034975	enoki mushroom	enok	1.31095	0.978956
FBgn0035016	-	CG4612	1.29123	0.888373
FBgn0035023	Ion transport peptide	ITP	0.734283	0.914015
FBgn0035059	-	CG3894	0.976492	0.760436
FBgn0035090	-	CG2736	1.4993	0.812558
FBgn0035099	-	CG6845	1.33123	1.19264
FBgn0035106	rhinoceros	rno	1.44893	0.958555
FBgn0035142	Homeodomain interacting protein kinase	Hipk	1.17787	1.11243
FBgn0035194	Psf1	Psf1	1.17934	0.792251
FBgn0035237	-	CG13917	1.09343	0.751816
FBgn0035249	-	CG17249	1.78215	1.62212
FBgn0035323	-	CG13807	1.11248	1.2268
FBgn0035424	La-related protein 4B	Larp4B	1.46956	0.954098
FBgn0035574	Rho guanine nucleotide exchange factor at 64C	RhoGEF64C	1.65738	0.978497
FBgn0035678	-	CG10469	2.14583	0.926719
FBgn0035812	-	CG7457	1.24009	1.23982
FBgn0035986	-	CG4022	0.885336	1.02057
FBgn0036004	Jumonji, AT rich interactive domain 2	Jarid2	0.965766	1.12758
FBgn0036005	pallbearer	pall	1.013	1.00328
FBgn0036142	-	CG7616	1.09997	0.937359
FBgn0036240	-	CG6928	0.80612	1.39885
FBgn0036330	-	CG11263	1.04456	0.882596
FBgn0036374	Spt20	Spt20	2.12761	1.00553
FBgn0036382	-	CG13737	0.947923	1.8352
FBgn0036433	-	CG9628	0.748399	1.48439
FBgn0036476	stepping stone	sstn	1.08529	0.796304
FBgn0036489	-	CG7011	1.53396	0.843778
FBgn0036534	Decapping protein 2	DCP2	0.740438	0.972935
FBgn0036620	-	CG4842	1.14686	1.0309
FBgn0036643	Syntaxin 8	Syx8	1.06521	0.683426
FBgn0036752	Adenosine deaminase-related growth factor A	Adgf-A	1.46859	0.954755
FBgn0036777	-	CG7341	1.33456	0.98872
FBgn0036814	-	CG14073	1.27151	1.06703
FBgn0036846	Misexpression suppressor of ras 6	MESR6	0.728859	1.17541
FBgn0036896	wallenda	wnd	0.878961	0.893886
FBgn0037012	Reduction in Cnn dots 2	Rcd2	1.25768	1.04652
FBgn0037016	-	CG13252	1.25698	1.20081
FBgn0037117	-	CG11248	0.837628	0.994093
FBgn0037122	-	CG14570	0.733499	0.704857
FBgn0037156	-	CG11523	1.03914	1.20576
FBgn0037263	nuclease slx1	slx1	0.937542	0.821673
FBgn0037344	-	CG2926	1.44945	0.853315
FBgn0037525	-	CG17816	1.46593	1.08159
FBgn0037552	-	CG7800	0.799932	0.738942
FBgn0037556	-	CG9636	0.899425	1.16445
FBgn0037565	-	CG9626	1.47069	1.43024
FBgn0037620	ranshi	ranshi	0.951935	1.43575
FBgn0037757	-	CG8516	1.14789	0.850685
FBgn0037758	-	CG9467	0.98483	1.2906
FBgn0037760	F-box protein 11	FBXO11	1.28347	0.924863
FBgn0037779	-	CG12811	1.35056	1.57207
FBgn0037794	-	CG6254	0.887945	1.43383
FBgn0037809	-	CG12818	1.23259	1.5859
FBgn0037879	SCP-containing protein C	scpr-C	1.09715	1.66387
FBgn0037931	-	CG18476	1.3541	1.0528
FBgn0037979	GRIP and coiled-coil domain containing 185 kDa	GCC185	0.815613	0.829759
FBgn0038013	-	CG10038	0.791028	0.778254
FBgn0038100	polyA-binding protein interacting protein 2	Paip2	0.777437	1.74179
FBgn0038206	twinfilin	twf	0.754603	0.754436
FBgn0038279	Secreted decoy of InR	Sdr	1.03152	0.704276
FBgn0038401	-	CG5916	1.21035	1.16168
FBgn0038432	-	CG14883	1.07892	2.28763
FBgn0038454	-	CG10324	1.22228	1.09948
FBgn0038488	mann-cup	m-cup	0.797091	1.01153
FBgn0038674	-	CG14285	1.20467	0.937604
FBgn0038721	subdued	subdued	0.74793	0.788334
FBgn0038744	-	CG4733	1.33311	0.82105
FBgn0038763	Phosphatidylinositol glycan anchor biosynthesis class L ††††††††††††††††††††††††††††††	PIG-L	1.68662	1.21398
FBgn0038765	-	CG4424	0.755067	0.702584
FBgn0038815	-	CG5466	0.960372	1.18934
FBgn0038826	Syncrip	Syp	1.07648	1.25256
FBgn0038877	-	CG3308	0.812006	0.868538
FBgn0038889	Fanconi anemia group M helicase	Fancm	1.05248	1.02894
FBgn0038951	-	CG5380	0.830461	0.752212
FBgn0039045	-	CG17119	1.43711	1.16922
FBgn0039065	Rad60	Rad60	0.801368	1.05263
FBgn0039129	Ribosomal protein S19b	RpS19b	1.64176	1.0317
FBgn0039157	Myosin 95E	Myo95E	0.886963	0.790184
FBgn0039158	-	CG6182	1.68152	1.5389
FBgn0039165	-	CG6204	1.07723	0.696878
FBgn0039232	sosie	sosie	1.31269	1.62304
FBgn0039257	tenectin	tnc	1.51364	1.51678
FBgn0039266	-	CG11791	0.812016	1.28064
FBgn0003079	Raf oncogene	Raf	0.850292	0.712767
FBgn0003093	Protein C kinase 98E	Pkc98E	0.836111	0.797239
FBgn0003137	Papilin	Ppn	1.22396	1.59154
FBgn0003165	pumilio	pum	0.990159	0.77381
FBgn0003205	Ras oncogene at 85D	Ras85D	0.962741	1.36394
FBgn0003391	shotgun	shg	1.36603	0.85257
FBgn0003396	schnurri	shn	1.18005	0.882048
FBgn0003415	skuld	skd	0.813513	0.922249
FBgn0003416	small wing	sl	1.58952	1.09961
FBgn0003502	Btk family kinase at 29A	Btk29A	1.12873	0.731069
FBgn0003731	Epidermal growth factor receptor	Egfr	1.77176	1.42783
FBgn0003732			0.814035	0.682666
FBgn0003741	transformer	tra	0.73631	0.898679
FBgn0003862	trithorax	trx	1.74029	0.939379
FBgn0003997	head involution defective	hid	1.03253	1.1876
FBgn0004198	cut	ct	1.04282	0.943837
FBgn0004227	no on or off transient A	nonA	0.729607	0.682149
FBgn0004387	Kinesin-like protein at 98A	Klp98A	1.3156	0.871838
FBgn0004449	Tenascin major	Ten-m	0.877834	0.730858
FBgn0004456	multiple edematous wings	mew	1.1285	0.846343
FBgn0004647	Notch	N	1.26415	1.09867
FBgn0004656	female sterile (1) homeotic	fs(1)h	1.02691	0.772862
FBgn0004861	polyhomeotic proximal	ph-p	1.62959	1.52446
FBgn0004882	oo18 RNA-binding protein	orb	1.08959	1.10067
FBgn0004957	porcupine	por	2.32306	0.703828
FBgn0005631	roundabout 1	robo1	0.793275	0.79306
FBgn0005666	bent	bt	1.12939	1.291
FBgn0039431	plum	plum	1.4623	1.49068
FBgn0039487	genderblind	gb	1.11187	0.863031
FBgn0039585	-	CG1894	1.32143	1.224
FBgn0039590	-	CG10011	1.377	0.835447
FBgn0039685	Odorant-binding protein 99b	Obp99b	1.16771	1.00585
FBgn0039738	Mannosyl (alpha-1,6-)-glycoprotein beta-1,2-N-acetylglucosaminyltransferase ††††††††††††††††††††††††††††††	Mgat2	0.89285	1.34578
FBgn0039800	Niemann-Pick type C-2g	Npc2g	1.57054	1.38346
FBgn0039836	-	CG1750	0.801027	0.826669
FBgn0039908	Asator	Asator	0.900079	0.68355
FBgn0039920	-	CG11360	0.807661	0.683607
FBgn0039923	Mediator complex subunit 26	MED26	1.14494	1.09966
FBgn0039928	Calsyntenin-1	Cals	1.03091	0.998861
FBgn0039959	-	CG17514	0.934336	0.700967
FBgn0039977	-	CG17454	0.74679	1.73181
FBgn0039994	conundrum	conu	0.879284	0.928877
FBgn0040001	Fatty acid synthase 3	FASN3	0.818958	1.20964
FBgn0040009	-	CG17490	0.986626	1.23774
FBgn0040068	Vav guanine nucleotide exchange factor	Vav	1.17536	1.22784
FBgn0040153	lethal (1) G0469	l(1)G0469	1.08819	0.756621
FBgn0040230	diablo	dbo	0.723762	0.827926
FBgn0040324	Ephrin	Ephrin	1.03498	1.19318
FBgn0040397	-	CG3655	1.48538	0.890359
FBgn0040609	-	CG3348	0.87838	2.15412
FBgn0040658	-	CG13516	1.05923	0.860921
FBgn0040850	-	CG15210	1.4967	1.65354
FBgn0041092	taiman	tai	1.72505	0.843379
FBgn0041161			1.20899	0.882262
FBgn0041252	Femcoat	Femcoat	1.23408	0.757153
FBgn0042094	Adenylate kinase 3	Adk3	1.1341	1.23974
FBgn0042127	-	CG18789	0.880049	1.59424
FBgn0042206	Glutathione S transferase D10	GstD10	1.29511	0.828013
FBgn0042701	Microsomal glutathione S-transferase-like pseudogene ††††††††††††††††††††††††††††††	CR12628	1.31961	1.65517
FBgn0043884	multiple ankyrin repeats single KH domain	mask	1.31842	1.0563
FBgn0045035	telomere fusion	tefu	1.18601	0.724155
FBgn0045064	brain washing	bwa	1.02029	0.759105
FBgn0045800	U snoRNA host gene 1	Uhg1	0.930319	1.36148
FBgn0046692	Ste20-like kinase	Stlk	1.22129	0.893319
FBgn0050001	-	CG30001	1.0079	0.940392
FBgn0050055	long non-coding RNA:CR30055	lncRNA:CR30055	1.34216	1.58582
FBgn0050105	-	CG30105	1.97965	1.68018
FBgn0050157	-	CG30157	2.07324	0.913054
FBgn0050389	-	CG30389	0.88037	0.971916
FBgn0050414	-	CG30414	1.23867	1.572
FBgn0050440	-	CG30440	1.70411	2.11691
FBgn0050463	-	CG30463	0.870071	1.31638
FBgn0051015	prolyl-4-hydroxylase-alpha PV	PH4alphaPV	1.29174	0.776321
FBgn0051072	lysosomal enzyme receptor protein	Lerp	0.874441	0.787795
FBgn0051661	-	CG31661	0.868752	1.16271
FBgn0051812	-	CG31812	1.97975	0.81126
FBgn0051955	-	CG31955	1.63991	1.60541
FBgn0052039	-	CG32039	1.30074	1.02781
FBgn0052062	RNA-binding Fox protein 1	Rbfox1	0.883026	1.04194
FBgn0052099	-	CG32099	0.842928	1.03812
FBgn0052133	PAX transcription activation domain interacting protein ††††††††††††††††††††††††††††††	Ptip	1.26783	1.08636
FBgn0052243	-	CG32243	1.48369	1.4748
FBgn0052251	Claspin	Claspin	0.910202	0.728465
FBgn0052280	-	CG32280	1.03523	0.960874
FBgn0052311	zormin	zormin	1.01675	0.965775
FBgn0052350	Vacuolar protein sorting 11	Vps11	1.09516	1.92868
FBgn0052373	-	CG32373	0.720756	0.728978
FBgn0052442	ACAT-related protein required for viability 1	Arv1	0.923814	0.706711
FBgn0052479	Ubiquitin specific protease 10	Usp10	1.13562	0.819677
FBgn0052594	ben	be	1.19947	0.851463
FBgn0052767	-	CG32767	0.891595	1.29284
FBgn0053052	-	CG33052	0.796886	0.86521
FBgn0053087	LDL receptor protein 1	LRP1	1.24563	0.735962
FBgn0053217	-	CG33217	0.86828	1.12805
FBgn0053554	Nipped-A	Nipped-A	1.14233	0.799235
FBgn0053635	-	CG33635	1.07464	1.60123
FBgn0053774	-	CG33774	2.3356	1.19438
FBgn0054008	-	CG34008	1.35156	2.34493
FBgn0058006	-	CG40006	2.21261	0.828986
FBgn0058263	Major Facilitator Superfamily Transporter 17	MFS17	1.41018	1.50662
FBgn0061200	Nucleoporin 153kD	Nup153	0.950269	0.919891
FBgn0063485	Lasp	Lasp	2.32712	1.31444
FBgn0063923	Kaz1-ORFB	Kaz1-ORFB	1.19091	0.944249
FBgn0066114	Glucuronyltransferase I	GlcAT-I	0.727497	0.916164
FBgn0067779	debra	dbr	1.14491	0.750227
FBgn0083123	U snoRNA host gene 5	Uhg5	1.05854	1.49753
FBgn0085376	-	CG34347	1.13834	1.01542
FBgn0085432	pangolin	pan	1.54252	1.14731
FBgn0085450	Sno oncogene	Snoo	0.829709	0.683564
FBgn0085638	-	CG41378	1.34781	1.21727
FBgn0086674	Transport and Golgi organization 13	Tango13	1.03079	1.28435
FBgn0086707	nucampholin	ncm	1.01857	0.841735
FBgn0086711	moladietz	mol	1.49323	0.791938
FBgn0086779	steppke	step	0.828212	1.18458
FBgn0087002	apolipophorin	apolpp	0.983286	0.84549
FBgn0250830	-	CG12547	0.880426	0.809522
FBgn0259175	omega	ome	0.969409	1.06571
FBgn0259214	plasma membrane calcium ATPase	PMCA	0.868495	1.11319
FBgn0259234	Calmodulin-binding transcription activator	Camta	1.72726	0.951407
FBgn0259685	crumbs	crb	1.07795	0.824088
FBgn0259740	-	CG42394	1.32095	2.87777
FBgn0259789	zelda	zld	1.09475	1.12861
FBgn0259878	Follistatin	Fs	0.979377	0.871039
FBgn0260407	mitochondrial ribosomal protein S23	mRpS23	0.780739	1.01454
FBgn0260442	rhea	rhea	1.07102	0.861053
FBgn0260634	eukaryotic translation initiation factor 4G2	eIF4G2	1.58122	1.07862
FBgn0260741	-	CG3281	1.05437	0.847246
FBgn0260749	Utx histone demethylase	Utx	0.917794	0.839202
FBgn0260794	circadian trip	ctrip	1.43118	0.704946
FBgn0260964	Vesicular monoamine transporter	Vmat	0.847794	0.738033
FBgn0261053	Cadherin 86C	Cad86C	1.12959	0.732812
FBgn0261108	Autophagy-related 13	Atg13	0.801525	0.923959
FBgn0261451			1.41064	1.36778
FBgn0261552	pasilla	ps	0.99231	0.782758
FBgn0261564	Receptor expression enhancing protein A	ReepA	0.779462	0.862858
FBgn0261617	nejire	nej	1.23587	0.963372
FBgn0261618	La related protein	larp	0.97317	0.87164
FBgn0261703	germ cell-expressed bHLH-PAS	gce	1.89342	1.35726
FBgn0261793	TATA box binding protein-related factor 2	Trf2	1.22953	0.958127
FBgn0261885	osa	osa	0.918422	0.800591
FBgn0261986	Ras association domain family member 8	RASSF8	1.12283	1.01147
FBgn0262127	kibra	kibra	0.907017	0.94685
FBgn0262582	capicua	cic	0.751138	0.719524
FBgn0262656	Myc	Myc	1.24982	1.49147
FBgn0262730	detonator	dtn	1.44827	1.12745
FBgn0262739	Argonaute-1	AGO1	0.785712	0.839968
FBgn0010113	headcase	hdc	1.4473	1.23317
FBgn0010235	Kinesin light chain	Klc	0.721155	0.808628
FBgn0010313	corto	corto	0.918144	0.969262
FBgn0010389	heartless	htl	1.04108	1.36026
FBgn0010825	Grunge	Gug	1.18196	0.681586
FBgn0011206	boule	bol	0.784886	0.935941
FBgn0011259	Semaphorin 1a	Sema1a	1.67961	1.22871
FBgn0011592	frazzled	fra	0.794766	0.870317
FBgn0011642	Zyxin	Zyx	0.907934	0.776165
FBgn0011817	nemo	nmo	0.937657	0.890408
FBgn0011837	Tis11 zinc finger protein	Tis11	1.41661	1.01906
FBgn0013343	Syntaxin 1A	Syx1A	1.53742	1.86594
FBgn0263110	-	CG43367	1.49336	1.35584
FBgn0263316	Multidrug resistance protein 4	Mrp4	2.01555	0.894797
FBgn0263352	Upstream of N-ras	Unr	1.12371	1.27788
FBgn0263706	-	CG43658	1.7627	1.21675
FBgn0263987	spoonbill	spoon	0.797422	0.723595
FBgn0263998	Activated Cdc42 kinase-like	Ack-like	1.23395	0.849366
FBgn0264001	bruno 3	bru3	0.956163	2.79686
FBgn0264078	Flotillin 2	Flo2	0.958226	1.06513
FBgn0264478	-	CG43886	1.58391	1.38354
FBgn0264607	Calcium/calmodulin-dependent protein kinase II	CaMKII	0.758922	1.27107
FBgn0264693	ensconsin	ens	1.45209	1.41849
FBgn0264821	antisense RNA:CR44029	asRNA:CR44029	1.48231	0.805931
FBgn0264834	long non-coding RNA:CR44042	lncRNA:CR44042	1.22649	1.1725
FBgn0265276	lethal (3) neo38	l(3)neo38	1.42677	1.08587
FBgn0265523	Smrter	Smr	1.60082	0.749136
FBgn0265623	Suppressor of zeste 2	Su(z)2	0.772604	0.8596
FBgn0266019	rudhira	rudhira	1.55042	0.968304
FBgn0266183	long non-coding RNA:CR44889	lncRNA:CR44889	2.59746	1.56232
FBgn0266418	wide awake	wake	1.17831	0.899487
FBgn0266549	long non-coding RNA:CR45102	lncRNA:CR45102	0.881604	1.3515
FBgn0266557	kismet	kis	1.60217	1.11619
FBgn0266671	Secretory 6	Sec6	0.742627	0.771522
FBgn0266848	wings apart	wap	0.995415	1.32433
FBgn0267033	maternal gene required for meiosis	mamo	1.35826	1.43733
FBgn0267160	antisense RNA:CR45600	asRNA:CR45600	1.34351	0.837496
FBgn0267365	lethal (2) SH0834	l(2)SH0834	0.910342	0.720554
FBgn0013733	short stop	shot	1.13695	0.985553
FBgn0013953	Epidermal stripes and patches	Esp	1.31552	0.683069
FBgn0013984			1.55925	0.874873
FBgn0014000	Helical Factor	Hf	1.64662	1.574
FBgn0015271	Origin recognition complex subunit 5	Orc5	0.919932	0.890316
FBgn0015372	RabX1	RabX1	0.974357	0.798903
FBgn0015609	Cadherin-N	CadN	1.0421	1.0079
FBgn0016031	lamina ancestor	lama	1.37447	0.98734
FBgn0016126	Calcium/calmodulin-dependent protein kinase I	CaMKI	0.812298	0.935731
FBgn0017448	-	CG2187	0.955148	0.979869
FBgn0017551	Regulator of cyclin A1	Rca1	1.06231	0.775503
FBgn0019932	S-adenosylmethionine decarboxylase	SamDC	0.90127	0.810625
FBgn0020251	sulfateless	sfl	1.46439	0.910348
FBgn0020306	domino	dom	1.15527	0.819913
FBgn0020621	Protein kinase N	Pkn	0.96116	0.898039
FBgn0020622	Pi3K21B	Pi3K21B	0.994841	0.987541
FBgn0021800	Regulator of eph expression	Reph	0.924037	0.825
FBgn0021818			1.05199	0.704583
FBgn0022029	lethal (2) k01209	l(2)k01209	0.732443	0.829985
FBgn0022710	Adenylyl cyclase 13E	Ac13E	0.805658	1.14858
FBgn0023097	bonus	bon	1.046	0.705796
FBgn0023215	Mnt	Mnt	1.0806	1.22383
FBgn0023511	ER degradation enhancer, mannosidase alpha-like 1	Edem1	1.18916	0.70728
FBgn0024222	I-kappaB kinase beta	IKKbeta	0.883263	0.840254
FBgn0024245	doughnut on 2	dnt	0.849555	0.855258
FBgn0024321	NK7.1	NK7.1	1.71902	1.02297
FBgn0024806	DISCO Interacting Protein 2	DIP2	0.986158	0.879706
FBgn0024811	Crk oncogene	Crk	0.810223	1.2383
FBgn0024921	Transportin	Tnpo	1.11715	0.988952
FBgn0025519	fidipidine	fidipidine	1.50092	0.926818
FBgn0025676	CKII-alpha subunit interactor-3	CkIIalpha-i3	0.996479	1.35725
FBgn0025684	Major Facilitator Superfamily Transporter 18	MFS18	0.768956	0.688662
FBgn0026206	meiotic P26	mei-P26	1.10647	1.50709
FBgn0026313	X11L	X11L	0.739831	0.953787
FBgn0026431	Grip75	Grip75	0.871821	0.855629
FBgn0026432	Grip163	Grip163	0.938248	0.905604
FBgn0026597	Axin	Axn	0.859141	0.950529
FBgn0026616	alpha-Mannosidase class II b	alpha-Man-IIb	1.13094	0.842812
FBgn0026869	Thd1	Thd1	1.04233	0.824654
FBgn0027085	Leucyl-tRNA synthetase, mitochondrial	LeuRS-m	1.68702	0.940254
FBgn0027101	Dual-specificity tyrosine phosphorylation-regulated kinase 3 ††††††††††††††††††††††††††††††	Dyrk3	0.825971	0.842911
FBgn0027108	Innexin 2	Inx2	0.776328	0.70799
FBgn0027375	RecQ5 helicase	RecQ5	1.07277	1.43503
FBgn0027513	anastral spindle 2	ana2	1.13312	0.711192
FBgn0027515	-	CG7115	1.19713	0.913002
FBgn0027538	beta1,4-N-acetylgalactosaminyltransferase A	beta4GalNAcTA	1.24067	1.21658
FBgn0027581	-	CG6191	0.874096	1.00039
FBgn0027594	draper	drpr	1.24298	0.680986
FBgn0028380	falten	fal	1.16561	1.16825
FBgn0028397	Tob	Tob	1.39033	0.877654
FBgn0028471	Nuclear polyadenosine RNA-binding 2	Nab2	0.835528	0.746186
FBgn0028506	-	CG4455	1.11468	1.25859
FBgn0028525	crossover suppressor on 2 of Manheim	c(2)M	1.08189	0.734929
FBgn0028582	liquid facets	lqf	0.853075	0.818556
FBgn0028647	-	CG11902	0.857698	0.761812
FBgn0028997	nmdyn-D7	nmdyn-D7	0.958551	1.43116
FBgn0029114	Tollo	Tollo	1.14616	1.31218
FBgn0029504	Checkpoint suppressor 1-like	CHES-1-like	0.89081	0.954295
FBgn0029662	-	CG12206	1.69192	0.690562
FBgn0029686	Gaulos	Glos	1.13273	0.710871
FBgn0029688	lava lamp	lva	0.858845	0.715445
FBgn0029696	-	CG15571	1.10673	1.30837
FBgn0029813	Agmatine N-acetyltransferase	AgmNAT	1.07385	0.866653
FBgn0029822	-	CG12236	0.901409	1.05775
FBgn0029895	-	CG14441	1.31071	0.992981
FBgn0029935	-	CG4615	0.897588	0.69579
FBgn0029979	maheshvara	mahe	0.905952	0.923097
FBgn0029997	-	CG2258	1.56855	0.869378
FBgn0030006	-	CG17982	1.60479	1.07589
FBgn0030013	Phospholipase A2 group III	GIIIspla2	0.847593	0.770283
FBgn0030053	-	CG12081	0.77178	0.827767
FBgn0030054	Chromatin assembly factor 1, p180 subunit	Caf1-180	1.01693	1.15424
FBgn0030088	ADP-ribosylation factor related protein 1	Arfrp1	0.742669	0.9632
FBgn0030400	Protein interacting with Ttk69 and Sin3A	Pits	0.78472	0.878314
FBgn0030418	-	CG4004	0.754987	0.820491
FBgn0030510	-	CG12177	1.84019	1.11951
FBgn0030511	-	CG11158	0.922677	0.978416
FBgn0030574	-	CG9413	0.736047	0.703525
FBgn0030739	Strumpellin and WASH-interacting protein	SWIP	0.950421	0.777753
FBgn0030745	-	CG4239	1.23061	1.51282
FBgn0030766	methuselah-like 1	mthl1	1.44575	1.0637
FBgn0030796	-	CG4829	0.837266	0.985918
FBgn0030852			1.34971	0.715784
FBgn0030890	-	CG7536	1.36232	1.19216
FBgn0031016	kekkon5	kek5	1.32218	0.987598
FBgn0031044	MAPK Phosphatase 4	MKP-4	1.50502	0.796539
FBgn0031077	THADA	THADA	1.47604	0.780539
FBgn0031107	HECT and RLD domain containing protein 2	HERC2	1.3087	0.95771
FBgn0031118	Rho GTPase activating protein at 19D	RhoGAP19D	0.830773	0.913353
FBgn0031187	Ubiquitin specific protease 2	Usp2	0.869536	1.02842
FBgn0031213	galectin	galectin	0.877721	0.831477
FBgn0031285	-	CG3662	0.856205	0.724048
FBgn0031357	mitochondrial ribosomal protein L48	mRpL48	0.949166	0.974155
FBgn0031395	-	CG10874	1.14656	1.44209
FBgn0031603	-	CG15432	0.997237	1.27495
FBgn0031636	-	CG12194	0.843139	1.07647
FBgn0031738	-	CG9171	0.766055	1.07467
FBgn0031741	-	CG11034	1.06205	0.910791
FBgn0031760	Tetraspanin 26A	Tsp26A	0.733139	1.1433

## Sheet: Table S4
Table S4. △TE of shared targets that contain asequence similar to that of the PRE/BRE found in pgc 3'UTR (related to Figure 7).
			△TE* (log2)	△TE* (log2)
Flybase ID	Gene Name	Gene Symbol	Control vs bruRNAi	Control vs pumRNAi
FBgn0004957	porcupine	por	2.32306	0.703828
FBgn0003048	pecanex	pcx	2.14485	1.65129
FBgn0034071	-	CG8405	2.05498	1.41082	Translational efficiency (TE) = polysome seq CPM** / Input RNA CPM
FBgn0032079	-	CG31886	1.92322	1.64013	* △TE = TE of bru or pum RNAi / TE of Control
FBgn0003731	Epidermal growth factor receptor	Egfr	1.77176	1.42783	** CPM = counts per million
FBgn0263706	-	CG43658	1.7627	1.21675
FBgn0003862	trithorax	trx	1.74029	0.939379
FBgn0259234	Calmodulin-binding transcription activator	Camta	1.72726	0.951407
FBgn0041092	taiman	tai	1.72505	0.843379
FBgn0024321	NK7.1	NK7.1	1.71902	1.02297
FBgn0038763	Phosphatidylinositol glycan anchor biosynthesis class L	PIG-L	1.68662	1.21398
FBgn0011259	Semaphorin 1a	Sema1a	1.67961	1.22871
FBgn0002526	Laminin A	LanA	1.64434	0.844799
FBgn0032775	-	CG17544	1.6083	1.24201
FBgn0266557	kismet	kis	1.60217	1.11619
FBgn0265523	Smrter	Smr	1.60082	0.749136
FBgn0034634	-	CG10494	1.59046	1.01891
FBgn0003416	small wing	sl	1.58952	1.09961
FBgn0260634	eukaryotic translation initiation factor 4G2	eIF4G2	1.58122	1.07862
FBgn0029997	-	CG2258	1.56855	0.869378
FBgn0266019	rudhira	rudhira	1.55042	0.968304
FBgn0085432	pangolin	pan	1.54252	1.14731
FBgn0031044	MAPK Phosphatase 4	MKP-4	1.50502	0.796539
FBgn0263110	-	CG43367	1.49336	1.35584
FBgn0086711	moladietz	mol	1.49323	0.791938
FBgn0040397	-	CG3655	1.48538	0.890359
FBgn0052243	-	CG32243	1.48369	1.4748
FBgn0037565	-	CG9626	1.47069	1.43024
FBgn0035424	La-related protein 4B	Larp4B	1.46956	0.954098
FBgn0037525	-	CG17816	1.46593	1.08159
FBgn0020251	sulfateless	sfl	1.46439	0.910348
FBgn0039431	plum	plum	1.4623	1.49068
FBgn0264693	ensconsin	ens	1.45209	1.41849
FBgn0037344	-	CG2926	1.44945	0.853315
FBgn0035106	rhinoceros	rno	1.44893	0.958555
FBgn0262730	detonator	dtn	1.44827	1.12745
FBgn0010113	headcase	hdc	1.4473	1.23317
FBgn0030766	methuselah-like 1	mthl1	1.44575	1.0637
FBgn0039045	-	CG17119	1.43711	1.16922
FBgn0265276	lethal (3) neo38	l(3)neo38	1.42677	1.08587
FBgn0034145	-	CG5065	1.42028	1.43718
FBgn0011837	Tis11 zinc finger protein	Tis11	1.41661	1.01906
FBgn0058263	Major Facilitator Superfamily Transporter 17	MFS17	1.41018	1.50662
FBgn0028397	Tob	Tob	1.39033	0.877654
FBgn0016031	lamina ancestor	lama	1.37447	0.98734
FBgn0003391	shotgun	shg	1.36603	0.85257
FBgn0030890	-	CG7536	1.36232	1.19216
FBgn0267033	maternal gene required for meiosis	mamo	1.35826	1.43733
FBgn0034723	-	CG13506	1.3386	1.00651
FBgn0031016	kekkon5	kek5	1.32218	0.987598
FBgn0039232	sosie	sosie	1.31269	1.62304
FBgn0029895	-	CG14441	1.31071	0.992981
FBgn0035016	-	CG4612	1.29123	0.888373
FBgn0037760	F-box protein 11	FBXO11	1.28347	0.924863
FBgn0034240	Misexpression suppressor of ras 4	MESR4	1.27907	0.919847
FBgn0036814	-	CG14073	1.27151	1.06703
FBgn0052133	PAX transcription activation domain interacting protein ††††††††††††††††††††††††††††††	Ptip	1.26783	1.08636
FBgn0004647	Notch	N	1.26415	1.09867
FBgn0037012	Reduction in Cnn dots 2	Rcd2	1.25768	1.04652
FBgn0037016	-	CG13252	1.25698	1.20081
FBgn0262656	Myc	Myc	1.24982	1.49147
FBgn0027594	draper	drpr	1.24298	0.680986
FBgn0261617	nejire	nej	1.23587	0.963372
FBgn0261793	TATA box binding protein-related factor 2	Trf2	1.22953	0.958127
FBgn0003137	Papilin	Ppn	1.22396	1.59154
FBgn0002121	lethal (2) giant larvae	l(2)gl	1.2124	0.925994
FBgn0000382	corkscrew	csw	1.20457	0.771396
FBgn0052594	ben	be	1.19947	0.851463
FBgn0000567	Ecdysone-induced protein 74EF	Eip74EF	1.19279	0.905821
FBgn0063923	Kaz1-ORFB	Kaz1-ORFB	1.19091	0.944249
FBgn0023511	ER degradation enhancer, mannosidase alpha-like 1	Edem1	1.18916	0.70728
FBgn0010825	Grunge	Gug	1.18196	0.681586
FBgn0266418	wide awake	wake	1.17831	0.899487
FBgn0035142	Homeodomain interacting protein kinase	Hipk	1.17787	1.11243
FBgn0032789	-	CG13083	1.17682	0.808044
FBgn0020306	domino	dom	1.15527	0.819913
FBgn0037757	-	CG8516	1.14789	0.850685
FBgn0029114	Tollo	Tollo	1.14616	1.31218
FBgn0067779	debra	dbr	1.14491	0.750227
FBgn0032129	junctophilin	jp	1.14466	1.19861
FBgn0053554	Nipped-A	Nipped-A	1.14233	0.799235
FBgn0085376	-	CG34347	1.13834	1.01542
FBgn0013733	short stop	shot	1.13695	0.985553
FBgn0052479	Ubiquitin specific protease 10	Usp10	1.13562	0.819677
FBgn0042094	Adenylate kinase 3	Adk3	1.1341	1.23974
FBgn0029686	Gaulos	Glos	1.13273	0.710871
FBgn0026616	alpha-Mannosidase class II b	alpha-Man-IIb	1.13094	0.842812
FBgn0005666	bent	bt	1.12939	1.291
FBgn0004456	multiple edematous wings	mew	1.1285	0.846343
FBgn0263352	Upstream of N-ras	Unr	1.12371	1.27788
FBgn0261986	Ras association domain family member 8	RASSF8	1.12283	1.01147
FBgn0024921	Transportin	Tnpo	1.11715	0.988952
FBgn0002643	mastermind	mam	1.11616	0.680791
FBgn0028506	-	CG4455	1.11468	1.25859
FBgn0039487	genderblind	gb	1.11187	0.863031
FBgn0026206	meiotic P26	mei-P26	1.10647	1.50709
FBgn0259789	zelda	zld	1.09475	1.12861
FBgn0004882	oo18 RNA-binding protein	orb	1.08959	1.10067
FBgn0040153	lethal (1) G0469	l(1)G0469	1.08819	0.756621
FBgn0034606	Ankyrin-repeat, SH3-domain, and Proline-rich-region containing Protein ††††††††††††††††††††††††††††††	ASPP	1.07892	0.833196
FBgn0259685	crumbs	crb	1.07795	0.824088
FBgn0039165	-	CG6204	1.07723	0.696878
FBgn0038826	Syncrip	Syp	1.07648	1.25256
FBgn0027375	RecQ5 helicase	RecQ5	1.07277	1.43503
FBgn0260442	rhea	rhea	1.07102	0.861053
FBgn0260741	-	CG3281	1.05437	0.847246
FBgn0031948	-	CG7149	1.05391	1.1201
FBgn0021818			1.05199	0.704583
FBgn0023097	bonus	bon	1.046	0.705796
FBgn0004198	cut	ct	1.04282	0.943837
FBgn0026869	Thd1	Thd1	1.04233	0.824654
FBgn0015609	Cadherin-N	CadN	1.0421	1.0079
FBgn0010389	heartless	htl	1.04108	1.36026
FBgn0052280	-	CG32280	1.03523	0.960874
FBgn0040324	Ephrin	Ephrin	1.03498	1.19318
FBgn0003997	head involution defective	hid	1.03253	1.1876
FBgn0038279	Secreted decoy of InR	Sdr	1.03152	0.704276
FBgn0039928	Calsyntenin-1	Cals	1.03091	0.998861
FBgn0086674	Transport and Golgi organization 13	Tango13	1.03079	1.28435
FBgn0004656	female sterile (1) homeotic	fs(1)h	1.02691	0.772862
FBgn0030054	Chromatin assembly factor 1, p180 subunit	Caf1-180	1.01693	1.15424
FBgn0052311	zormin	zormin	1.01675	0.965775
FBgn0034072	Dystroglycan	Dg	1.01325	0.786556
FBgn0266848	wings apart	wap	0.995415	1.32433
FBgn0020622	Pi3K21B	Pi3K21B	0.994841	0.987541
FBgn0261552	pasilla	ps	0.99231	0.782758
FBgn0003165	pumilio	pum	0.990159	0.77381
FBgn0087002	apolipophorin	apolpp	0.983286	0.84549
FBgn0001994	cropped	crp	0.980844	0.885551
FBgn0259878	Follistatin	Fs	0.979377	0.871039
FBgn0035059	-	CG3894	0.976492	0.760436
FBgn0261618	La related protein	larp	0.97317	0.87164
FBgn0259175	omega	ome	0.969409	1.06571
FBgn0036004	Jumonji, AT rich interactive domain 2	Jarid2	0.965766	1.12758
FBgn0003205	Ras oncogene at 85D	Ras85D	0.962741	1.36394
FBgn0264078	Flotillin 2	Flo2	0.958226	1.06513
FBgn0264001	bruno 3	bru3	0.956163	2.79686
FBgn0061200	Nucleoporin 153kD	Nup153	0.950269	0.919891
FBgn0032123	Organic anion transporting polypeptide 30B	Oatp30B	0.943061	0.853198
FBgn0032886	-	CG9328	0.940761	1.75402
FBgn0000479	dunce	dnc	0.939225	0.802589
FBgn0026432	Grip163	Grip163	0.938248	0.905604
FBgn0011817	nemo	nmo	0.937657	0.890408
FBgn0039959	-	CG17514	0.934336	0.700967
FBgn0000384	concertina	cta	0.928924	1.23422
FBgn0021800	Regulator of eph expression	Reph	0.924037	0.825
FBgn0030511	-	CG11158	0.922677	0.978416
FBgn0261885	osa	osa	0.918422	0.800591
FBgn0010313	corto	corto	0.918144	0.969262
FBgn0260749	Utx histone demethylase	Utx	0.917794	0.839202
FBgn0052251	Claspin	Claspin	0.910202	0.728465
FBgn0262127	kibra	kibra	0.907017	0.94685
FBgn0029979	maheshvara	mahe	0.905952	0.923097
FBgn0029822	-	CG12236	0.901409	1.05775
FBgn0039908	Asator	Asator	0.900079	0.68355
FBgn0029935	-	CG4615	0.897588	0.69579
FBgn0034304	-	CG5742	0.894563	1.29609
FBgn0039738	Mannosyl (alpha-1,6-)-glycoprotein beta-1,2-N-acetylglucosaminyltransferase ††††††††††††††††††††††††††††††	Mgat2	0.89285	1.34578
FBgn0052767	-	CG32767	0.891595	1.29284
FBgn0029504	Checkpoint suppressor 1-like	CHES-1-like	0.89081	0.954295
FBgn0039157	Myosin 95E	Myo95E	0.886963	0.790184
FBgn0035986	-	CG4022	0.885336	1.02057
FBgn0052062	RNA-binding Fox protein 1	Rbfox1	0.883026	1.04194
FBgn0001105	G protein beta-subunit 13F	Gbeta13F	0.88122	0.705818
FBgn0042127	-	CG18789	0.880049	1.59424
FBgn0004449	Tenascin major	Ten-m	0.877834	0.730858
FBgn0051072	lysosomal enzyme receptor protein	Lerp	0.874441	0.787795
FBgn0031187	Ubiquitin specific protease 2	Usp2	0.869536	1.02842
FBgn0259214	plasma membrane calcium ATPase	PMCA	0.868495	1.11319
FBgn0026597	Axin	Axn	0.859141	0.950529
FBgn0028582	liquid facets	lqf	0.853075	0.818556
FBgn0024245	doughnut on 2	dnt	0.849555	0.855258
FBgn0260964	Vesicular monoamine transporter	Vmat	0.847794	0.738033
FBgn0031636	-	CG12194	0.843139	1.07647
FBgn0030796	-	CG4829	0.837266	0.985918
FBgn0003093	Protein C kinase 98E	Pkc98E	0.836111	0.797239
FBgn0085450	Sno oncogene	Snoo	0.829709	0.683564
FBgn0086779	steppke	step	0.828212	1.18458
FBgn0003015	oskar	osk	0.8263	0.73757
FBgn0027101	Dual-specificity tyrosine phosphorylation-regulated kinase 3 ††††††††††††††††††††††††††††††	Dyrk3	0.825971	0.842911
FBgn0037979	GRIP and coiled-coil domain containing 185 kDa	GCC185	0.815613	0.829759
FBgn0003415	skuld	skd	0.813513	0.922249
FBgn0016126	Calcium/calmodulin-dependent protein kinase I	CaMKI	0.812298	0.935731
FBgn0039920	-	CG11360	0.807661	0.683607
FBgn0022710	Adenylyl cyclase 13E	Ac13E	0.805658	1.14858
FBgn0261108	Autophagy-related 13	Atg13	0.801525	0.923959
FBgn0032629	beaten path IIIc	beat-IIIc	0.801178	1.08145
FBgn0263987	spoonbill	spoon	0.797422	0.723595
FBgn0011592	frazzled	fra	0.794766	0.870317
FBgn0000578	enabled	ena	0.788705	0.682432
FBgn0262739	Argonaute-1	AGO1	0.785712	0.839968
FBgn0011206	boule	bol	0.784886	0.935941
FBgn0260407	mitochondrial ribosomal protein S23	mRpS23	0.780739	1.01454
FBgn0261564	Receptor expression enhancing protein A	ReepA	0.779462	0.862858
FBgn0038100	polyA-binding protein interacting protein 2	Paip2	0.777437	1.74179
FBgn0027108	Innexin 2	Inx2	0.776328	0.70799
FBgn0265623	Suppressor of zeste 2	Su(z)2	0.772604	0.8596
FBgn0025684	Major Facilitator Superfamily Transporter 18	MFS18	0.768956	0.688662
FBgn0031738	-	CG9171	0.766055	1.07467
FBgn0038765	-	CG4424	0.755067	0.702584
FBgn0030418	-	CG4004	0.754987	0.820491
FBgn0262582	capicua	cic	0.751138	0.719524
FBgn0038721	subdued	subdued	0.74793	0.788334
FBgn0030088	ADP-ribosylation factor related protein 1	Arfrp1	0.742669	0.9632
FBgn0036534	Decapping protein 2	DCP2	0.740438	0.972935
FBgn0026313	X11L	X11L	0.739831	0.953787
FBgn0030574	-	CG9413	0.736047	0.703525
FBgn0035023	Ion transport peptide	ITP	0.734283	0.914015
FBgn0031760	Tetraspanin 26A	Tsp26A	0.733139	1.1433
FBgn0004227	no on or off transient A	nonA	0.729607	0.682149
FBgn0066114	Glucuronyltransferase I	GlcAT-I	0.727497	0.916164
FBgn0040230	diablo	dbo	0.723762	0.827926

## Sheet: Table S5
Table S5. Oligonucleotides used in this study.
Primers used for generating transgenes
promoter pgc_F:	5’-GCGGCCGCATAAAAGACTCAAGTTGACCGACATCCCCTTCC-3’
promoter pgc_R:	5’-GCGCCACCGGTACGGATCTTCGTTTAAGATCTGACC-3’
5’UTR α-tub_F:	5’-GCGCCACCGGTTCATATTCGTTTTACGTTTGTCAAGCC-3’
5’UTR α-tub_R:	5’-GCGCGACTAGTATTGAGTTTTTATTGGAAGTGTTTCACACGCG-3’
5’UTR nos_F:	5’-GGCCGACCGGTTTTAGTTGGCGCGTAGCTT-3’
5’UTR nos_R:	5’-GGCGCACTAGTGGCGAAAATCCGGGTCGA-3’
5’UTR pgc_F:	5’-ACCGGTTAGTTTAACATTTTTTTTTCTTCAAGAGAACAAGTTGAGCG-3’
5’UTR pgc_R:	5-GAGCCAACTAGTTGACTCGAGCTGGACCTCCCA-3
3’UTR α-tub_F:	5’-CCGCGCTCGAGTGAGCGTCACGCCACTTC-3’
3’UTR α-tub_R:	5’-CCGCGGGTACCCTTATTTCTGACAACACTGAATCTGGCCG-3’
3’UTR K10_F:	5’-GCGCCCTCGAGTGAGCAGCCAATGCAACCGAATCCG-3’
3’UTR K10_R:	5’-GACGGGGTACCGTTGCAAATCTCTCTTTATTCTGCGG-3’
3’UTR pgc_F:	5’-GCGTCCTCGAGTGACTGGACCTCCC-3’
3’UTR pgc_R:	5’-GGCCGCCGGTACCCACGATTGCGAATCGAAAATATATTTCTATCTATTTTTTGGG-3’
Primers used for site-directed mutagenesis
pgc 3’UTR ΔPRE:	5’GACCTCCCAAAAGCCAACTTATTGTGATATATAGTTTTAGCAGTTTTAGCAGTTCGTTTGCCAC-3’
pgc 3’UTR UUUUAAUU:	5'- GGA CCT CCC AAA AGC CAA CTT ATT GTG ATA TTT TTT AAT TAT AGT TTT AGC AGT TCG TTT GCC ACA TG -3'
pgc 3’UTR UCUCAAUU:	5'- GGA CCT CCC AAA AGC CAA CTT ATT GTG ATA TTT CTC AAT TAT AGT TTT AGC AGT TCG TTT GCC ACA TG – 3’
pgc 3’UTR ΔUGUA:	5'- GGA CCT CCC AAA AGC CAA CTT ATT GTG ATA TTA ATT ATA GTT TTA GCA GTT CGT TTG CCA CAT G -3'
Oligonucleotides for EMSA
pgc 3’UTR PRE sequence:	UUUGUAAAUU
pgc 3’UTR PRE1 mutation sequence:	UUUUUUAAUU
pgc 3’UTR PRE1 mutation sequence:	UUUCUCAAUU
CycB 3’UTR NRE sequence:	UAGACUAUUUGUAAUUUAUAUC
Scramble sequence:	UAAUCAAGAUACAUAUAUGC
osk 3’UTR BRE sequence:	CUUGAAUGUAUGUUAAUUGUAUGUAUUGAU
Primers used for RT-PCR
pgc CDS_F:	5’-ATGTGCGACTACCAGATGGAG-3’
pgc CDS_R:	5’-TCAGAATCTCCATCTATCCGCGAT-3’
pgc 5’UTR_F:	5’-CAAGAGAACAAGTTGAGCGTGG-3’
vasa_F:	5’-CGCATTGGACGTACAGGTCG-3’
vasa_R:	5’-TCTTCCTCGACATTGGTGGC-3’
actin CDS_F:	5’-GTGTGACGAAGAAGTTGCTGC-3’
actin CDS_R:	5’-TCAAAGTCGAGGGCAACATAG-3’
Primers used for qRT-PCR
pgc qPCR_F:	5’-CCTCGATGGCATCCTACGAC-3’
pgc qPCR_R:	5’-ATCTCCATCTATCCGCGATGAC-3’
GFP qPCR_F:	5’-GCGACACCCTGGTGAACC-3’
GFP qPCR_R:	5’-GATGTGGCGGATCTTGAAG-3’
mei-P26 qPCR_F:	5’- GGCTACATCGCCCAGCCTGC-3’
mei-P26 qPCR_R:	5’- GTTCCGGCCGGTGACCACAC-3’
osk qPCR_F:	5’-CAACGAAAGGGGCGTGGTGCG-3’
osk qPCR_R:	5’-CGCTGCCGACCGATTTTGTTCCAG-3’
ileRS qPCR_F:	5’- TCCCGGCCGAGGAGGAGAAC-3’
ileRS qPCR_R:	5’- CGGTTGCAAAGGGCGGTCCA-3’
Primers used for PAT assay
pgc PAT primer 1:	5’-ACCAGCCTTCAGAGGCGATCGTA-3’
pgc PAT primer 2:	5’-ACCAGCCTTCAGAGGCGATCGTA-3’
Anchored Oligo(d)T:	5’-GCGAGCTCGGCGCCCGCGTTTTTTTTTTT-3’
